# Supplementary material for: Synthesis of metalla-dual-azulenes with fluoride ion recognition properties
Source: Nat Commun. 2023 Sep 11;14:5583. doi: 10.1038/s41467-023-41250-5 (PMC10495402; doi:10.1038/s41467-023-41250-5)
Supplement: Supplementary file 3 — Source Data [file 41467_2023_41250_MOESM3_ESM.xlsx]

## Sheet: Cartesian Coordinate
Cartesian Coordinate
Part 1: the mechanism of [5+2] cycloaddition
1
E = -3352.50312428 a.u.
Ir	-0.178677	-0.482705	-0.674921
P	2.1284	-1.0391	-0.986169
P	-2.5162	-0.331193	-0.252645
O	0.031864	0.704399	4.31487
H	0.381152	0.910356	5.19735
O	-0.369597	0.121572	-3.66787
N	-0.158589	3.79375	-0.53982
C	0.467189	1.48435	0.038302
C	0.372279	2.59987	-0.796496
H	0.663042	2.47225	-1.83773
C	0.652543	0.145539	2.05659
C	0.060038	-0.895844	1.39453
C	3.22898	-0.964457	0.493416
C	3.0365	-1.93828	1.48642
H	2.2798	-2.70372	1.36138
C	-0.328669	-0.09731	-2.53548
C	2.95129	-5.28043	-2.68299
H	3.15527	-6.26567	-3.09142
C	1.15451	0.328182	3.47996
H	1.63678	-0.56957	3.88311
C	-3.21353	0.822946	1.01163
C	0.949491	1.35465	1.31146
C	3.24135	-0.497241	-3.52834
H	3.09035	-1.55056	-3.73392
C	2.10462	1.50714	3.3348
C	4.22357	0.002902	0.669954
H	4.41659	0.744063	-0.09346
C	1.91439	2.14134	2.09019
C	-3.07019	1.36852	-2.38171
H	-2.22706	1.92837	-1.9911
C	3.69188	-3.32436	-1.46894
H	4.47348	-2.79001	-0.939848
C	1.69087	-4.70405	-2.84301
H	0.910669	-5.2367	-3.37854
C	-3.07492	1.93337	3.16343
H	-2.50091	2.14521	4.06024
C	2.91191	0.029331	-2.27291
C	-3.45092	0.170402	-1.76024
C	2.42133	-2.74598	-1.61604
C	3.11364	1.39888	-2.03413
H	2.85193	1.82287	-1.07242
C	-0.265256	-3.38166	1.38092
H	0.073508	-3.40019	0.352329
C	2.69964	3.23643	1.72778
H	2.59096	3.696	0.749509
C	-3.72617	-2.20058	1.49084
H	-3.79325	-1.39102	2.208
C	-0.848734	4.10617	0.738745
H	-0.750712	3.2059	1.34384
C	-0.324758	-2.14768	2.0598
C	3.05239	1.98016	4.23128
H	3.21553	1.48545	5.1857
C	-2.50537	1.12406	2.18024
H	-1.51807	0.722519	2.33749
C	3.82605	3.09228	3.87486
H	4.57971	3.46698	4.56085
C	-4.50944	1.33781	0.842669
H	-5.07688	1.10983	-0.052523
C	3.65336	3.71134	2.63158
H	4.27659	4.55914	2.36304
C	3.9516	-4.58727	-1.99713
H	4.9351	-5.03009	-1.87235
C	-4.54582	-0.544245	-2.25694
H	-4.86285	-1.46136	-1.77386
C	1.42507	-3.44093	-2.31236
H	0.443516	-2.99784	-2.43152
C	3.65727	2.21571	-3.02432
H	3.83735	3.26631	-2.81559
C	3.81361	-1.92869	2.64111
H	3.65383	-2.69029	3.39861
C	-3.08779	-3.03751	-0.689844
H	-2.64939	-2.87139	-1.66905
C	3.76426	0.329505	-4.52459
H	4.01026	-0.092529	-5.49421
C	-4.3609	2.4464	2.99063
H	-4.80875	3.07281	3.75676
C	-1.0657	4.40533	-2.79508
H	-0.692778	3.49814	-3.28283
H	-1.08048	5.20283	-3.54452
H	-2.0923	4.22634	-2.46544
C	-3.18662	-1.97519	0.221818
C	3.97907	1.68434	-4.27546
H	4.39788	2.32226	-5.04774
C	-0.777349	-2.15688	3.39697
H	-0.863938	-1.22053	3.93547
C	-1.0655	-4.55983	3.334
H	-1.35453	-5.48634	3.82156
C	-3.76448	1.83951	-3.49194
H	-3.45795	2.7651	-3.97014
C	-0.185167	5.2703	1.47744
H	0.871501	5.07348	1.6692
H	-0.682599	5.40617	2.44281
H	-0.276993	6.2129	0.926623
C	-1.14487	-3.34721	4.02005
H	-1.50237	-3.32529	5.04598
C	-3.54404	-4.30447	-0.339555
H	-3.47522	-5.11926	-1.0543
C	4.78836	-0.943348	2.82323
H	5.38848	-0.930778	3.72817
C	-2.33927	4.34992	0.486165
H	-2.51819	5.26303	-0.091603
H	-2.84933	4.45617	1.44684
H	-2.79313	3.50332	-0.034382
C	-0.177698	4.82194	-1.61854
H	-0.617134	5.70858	-1.15926
C	1.24811	5.17206	-2.05378
H	1.86002	5.4554	-1.19131
H	1.22746	6.0144	-2.75214
H	1.72938	4.33021	-2.56186
C	-5.07597	2.14492	1.82837
H	-6.07945	2.53576	1.68839
C	-0.619653	-4.57008	2.01089
H	-0.558799	-5.50559	1.46263
C	-4.07503	-4.52885	0.933767
H	-4.41583	-5.52133	1.21294
C	-4.15862	-3.47944	1.84648
H	-4.55564	-3.65155	2.8419
C	4.9943	0.01575	1.83425
H	5.75188	0.78203	1.96362
C	-4.84897	1.11527	-3.99501
H	-5.38816	1.47733	-4.86506
C	-5.23702	-0.072706	-3.37624
H	-6.08231	-0.636002	-3.75996
H	-0.556276	-2.02791	-0.943357
TS1
E = -2915.99423458 a.u.
Ir	1.22657	0.399993	0.170685
P	2.31618	-1.73396	-0.177989
P	0.358511	2.63267	0.209508
O	-3.18718	-0.692236	-2.65796
H	-3.39239	-0.959206	-3.5733
O	2.98174	0.723497	2.65939
N	-1.47523	-0.516334	3.37628
C	-0.445518	-0.706934	1.12928
C	-0.477701	-0.738095	2.5371
H	0.483513	-0.820557	3.03481
C	-1.00158	-0.841917	-1.22399
C	0.043023	0.004392	-1.50434
C	1.38621	-3.03963	-1.10212
C	1.21948	-2.86962	-2.48638
H	1.6281	-1.99858	-2.98299
C	2.31665	0.648995	1.7215
C	6.38507	-1.53747	-2.39403
H	7.34765	-1.50528	-2.8949
C	-1.86686	-1.63609	-2.10404
H	-1.49067	-1.89589	-3.08975
C	-1.28829	2.80807	-0.591991
C	-1.18595	-1.29869	0.153595
C	4.16042	-2.54221	1.79737
H	4.92526	-2.18598	1.11743
C	-2.4333	-2.70923	-1.24189
C	0.883339	-4.19715	-0.497352
H	1.03805	-4.38206	0.556561
C	-2.03801	-2.49543	0.101898
C	1.24216	3.505	2.71985
H	2.2205	3.18524	2.38022
C	4.41685	-2.77239	-1.72168
H	3.86041	-3.70271	-1.69506
C	5.87958	-0.392772	-1.77628
H	6.44786	0.532115	-1.79048
C	-2.81106	3.91325	-2.11381
H	-2.99861	4.68081	-2.85824
C	2.80943	-2.49226	1.42978
C	0.119333	3.35459	1.89107
C	3.8966	-1.61847	-1.11238
C	1.83878	-2.95828	2.33237
H	0.789119	-2.92485	2.06503
C	1.56886	0.511376	-3.42421
H	2.39992	0.111565	-2.8534
C	-2.36263	-3.4352	1.07807
H	-2.00941	-3.31661	2.09679
C	1.4541	5.20792	-0.153556
H	0.946646	5.47889	0.764895
C	-2.88561	-0.349594	2.94622
H	-2.88495	-0.545757	1.87375
C	0.279094	0.522572	-2.85391
C	-3.17675	-3.82841	-1.60255
H	-3.45902	-4.00462	-2.63707
C	-1.53712	3.79309	-1.55431
H	-0.74504	4.46239	-1.86852
C	-3.52941	-4.74814	-0.609149
H	-4.10214	-5.63206	-0.870353
C	-2.31999	1.94402	-0.202848
H	-2.11654	1.16799	0.523133
C	-3.11685	-4.55497	0.715523
H	-3.37332	-5.29549	1.46683
C	5.65317	-2.72702	-2.36266
H	6.04566	-3.62179	-2.83561
C	-1.11899	3.84844	2.31958
H	-1.98517	3.78713	1.67122
C	4.64053	-0.430893	-1.13551
H	4.25476	0.461208	-0.656676
C	2.21653	-3.48561	3.56625
H	1.45934	-3.87176	4.24208
C	0.550272	-3.82952	-3.24171
H	0.452271	-3.6927	-4.31498
C	2.04591	3.56851	-1.83692
H	1.99132	2.56291	-2.23025
C	4.53215	-3.05128	3.04327
H	5.58239	-3.08146	3.31568
C	-3.83995	3.06086	-1.7102
H	-4.8335	3.17435	-2.1348
C	-0.27648	0.934843	5.01071
H	0.71741	0.797213	4.57319
H	-0.143682	1.13129	6.07886
H	-0.732324	1.81559	4.55345
C	1.40108	3.89132	-0.635614
C	3.56539	-3.52806	3.92765
H	3.85919	-3.93551	4.88981
C	-0.774527	1.08957	-3.59758
H	-1.75622	1.16502	-3.14691
C	0.732058	1.57347	-5.42934
H	0.908042	1.98254	-6.41934
C	1.12179	4.11614	3.96597
H	2.00006	4.23548	4.59269
C	-3.7926	-1.37776	3.63138
H	-3.4461	-2.40056	3.46803
H	-4.8019	-1.29299	3.21895
H	-3.8652	-1.20427	4.70907
C	-0.543066	1.62424	-4.86469
H	-1.35944	2.08997	-5.40915
C	2.74489	4.54648	-2.54147
H	3.23653	4.2853	-3.47372
C	0.029268	-4.97122	-2.62532
H	-0.487298	-5.72264	-3.21476
C	-3.36574	1.08453	3.18657
H	-3.45788	1.31119	4.25324
H	-4.35499	1.21222	2.73571
H	-2.68567	1.8105	2.73899
C	-1.15257	-0.305783	4.82563
H	-2.11436	-0.122485	5.30541
C	-0.544364	-1.56923	5.43709
H	-1.19106	-2.43773	5.27618
H	-0.422183	-1.42922	6.51514
H	0.444087	-1.78509	5.01915
C	-3.59301	2.07428	-0.750689
H	-4.38223	1.39736	-0.440643
C	1.78639	1.00654	-4.70615
H	2.78295	0.96727	-5.13553
C	2.81111	5.85248	-2.05128
H	3.36222	6.61219	-2.5969
C	2.16438	6.18019	-0.85857
H	2.20966	7.19431	-0.473957
C	0.201929	-5.15252	-1.25493
H	-0.180453	-6.04423	-0.768698
C	-0.121015	4.58717	4.39884
H	-0.213144	5.06806	5.3677
C	-1.23761	4.45491	3.57314
H	-2.20141	4.83962	3.89275
H	2.34658	1.04707	-0.780314
H	-4.07746	-0.734663	-2.10458
C	-6.25223	0.224456	-2.46034
H	-5.52503	0.841635	-2.99581
O	-5.4524	-0.580954	-1.55442
C	-6.11242	-1.74871	-1.00209
H	-5.78364	-2.62781	-1.5677
H	-7.19048	-1.63544	-1.1403
H	-6.7472	-0.435985	-3.18294
C	-5.75615	-1.86706	0.465816
H	-6.21563	-2.76417	0.892477
H	-4.67425	-1.94715	0.596308
H	-6.1189	-0.993369	1.01669
C	-7.2504	1.09421	-1.71668
H	-6.73973	1.76325	-1.01744
H	-7.80955	1.70455	-2.43351
H	-7.97642	0.496488	-1.157
Int1
E = -3585.02512485 a.u.
Ir	-0.812692	0.330002	0.794462
P	-2.43272	-1.45847	1.00355
P	0.946816	1.96462	0.980436
O	-3.09813	2.19794	1.63102
N	-1.82775	2.20252	-2.76861
C	-1.11675	0.306473	-1.3711
C	-2.05173	1.21612	-1.94105
H	-3.07374	1.14285	-1.57407
C	0.446502	-1.5164	-1.08368
C	0.619869	-1.0829	0.258993
C	-1.81759	-3.10521	0.453303
C	-0.861391	-3.71584	1.28171
H	-0.589911	-3.25921	2.22577
C	-2.21015	1.54498	1.30422
C	-3.96912	-2.30478	5.28716
H	-4.35097	-2.51033	6.28228
C	0.893582	-2.62219	-1.8026
H	1.5456	-3.40398	-1.43785
C	2.00122	2.36818	-0.480083
C	-0.502706	-0.764975	-1.92452
C	-5.11901	-0.665056	0.819103
H	-5.08578	-0.623302	1.90162
C	0.257676	-2.62755	-3.09643
C	-2.19807	-3.73751	-0.734646
H	-2.96899	-3.32051	-1.36664
C	-0.610005	-1.49214	-3.19166
C	-0.74949	4.16897	0.76205
H	-1.21555	3.59425	-0.0306813
C	-3.71284	-2.95219	2.97202
H	-3.89642	-3.65918	2.16925
C	-3.2466	-1.13666	5.04422
H	-3.0658	-0.429814	5.84805
C	3.1214	1.73938	-2.5381
H	3.34172	0.985204	-3.28563
C	-3.99198	-1.08062	0.0936372
C	0.315488	3.61681	1.48816
C	-2.98079	-1.77788	2.72474
C	-4.06426	-1.12566	-1.30998
H	-3.20107	-1.41154	-1.89733
C	1.5733	-1.70303	2.47684
H	0.659288	-1.37034	2.9507
C	-1.40759	-1.31864	-4.31831
H	-2.1077	-0.491709	-4.38852
C	3.46406	1.13169	1.95427
H	3.80001	1.15505	0.92474
C	-0.471743	2.48181	-3.32761
H	0.189854	1.77847	-2.82429
C	1.689	-1.60857	1.06777
C	0.345794	-3.55095	-4.14609
H	1.00314	-4.41204	-4.0724
C	2.28609	1.41532	-1.46635
H	1.86975	0.420212	-1.40387
C	-0.436706	-3.34532	-5.28125
H	-0.385198	-4.04658	-6.10757
C	2.5895	3.64084	-0.564268
H	2.38766	4.38723	0.195461
C	-1.30941	-2.2474	-5.36139
H	-1.92455	-2.12299	-6.24712
C	-4.20185	-3.21208	4.24918
H	-4.76359	-4.12197	4.43535
C	0.920867	4.37115	2.50131
H	1.75731	3.96756	3.05961
C	-2.75187	-0.870868	3.76595
H	-2.18635	0.0350249	3.58698
C	-5.25087	-0.796625	-1.96572
H	-5.30186	-0.869025	-3.04822
C	-0.260813	-4.91168	0.901888
H	0.478848	-5.3703	1.55072
C	1.72352	1.42086	3.61714
H	0.698739	1.6727	3.87356
C	-6.29544	-0.313253	0.155507
H	-7.15882	0.00413592	0.731639
C	3.69665	3.00893	-2.62063
H	4.35384	3.25577	-3.4489
C	-3.42468	3.94583	-1.97019
H	-3.80371	3.31744	-1.15658
H	-4.23588	4.60868	-2.28473
H	-2.61065	4.56524	-1.58522
C	2.14795	1.47616	2.27987
C	-6.36904	-0.386311	-1.2358
H	-7.29198	-0.1327	-1.74773
C	2.9066	-2.02476	0.470656
H	3.05416	-1.88103	-0.5914
C	3.78046	-2.66592	2.62373
H	4.58789	-3.07027	3.22674
C	-1.21427	5.449	1.05108
H	-2.04519	5.86482	0.489073
C	-0.434979	2.20932	-4.83243
H	-0.713249	1.17856	-5.06235
H	0.586618	2.37015	-5.18954
H	-1.08863	2.88729	-5.39085
C	3.94199	-2.53397	1.24209
H	4.87815	-2.80986	0.770496
C	2.61969	1.05711	4.61852
H	2.2927	1.03714	5.65362
C	-0.617252	-5.52128	-0.304922
H	-0.152239	-6.45678	-0.600555
C	-0.0213338	3.90199	-2.98334
H	-0.608876	4.66403	-3.50459
H	1.0196	4.01415	-3.29525
H	-0.0646193	4.09135	-1.90945
C	-2.9622	3.10498	-3.16164
H	-2.53979	3.76893	-3.91605
C	-4.09432	2.30341	-3.80626
H	-3.72164	1.69257	-4.63483
H	-4.84297	2.99416	-4.20461
H	-4.59694	1.65097	-3.08532
C	3.43606	3.95509	-1.62632
H	3.88883	4.94044	-1.6773
C	2.59176	-2.25199	3.23768
H	2.47582	-2.33807	4.31279
C	3.93478	0.714298	4.28998
H	4.63045	0.424341	5.07141
C	4.3498	0.740912	2.95899
H	5.3623	0.454654	2.69306
C	-1.59508	-4.93945	-1.11131
H	-1.89807	-5.41989	-2.03633
C	-0.616655	6.19324	2.07168
H	-0.980799	7.18915	2.30309
C	0.448742	5.6532	2.79239
H	0.918801	6.22934	3.58318
H	-0.467902	0.0986738	2.35189
C	4.47941	-1.58133	-2.67411
C	3.58191	-1.72739	-3.47563
H	2.8398	-1.85923	-4.22966
C	5.52047	-1.44558	-1.70395
C	5.67938	-0.250408	-0.977987
H	5.02749	0.58955	-1.18682
C	7.3776	-2.4155	-0.477731
H	8.04433	-3.25178	-0.291928
C	6.67583	-0.147672	-0.0111043
H	6.80245	0.784317	0.532313
C	6.38464	-2.52758	-1.44887
H	6.27046	-3.44459	-2.01758
C	7.5229	-1.22891	0.246371
H	8.30334	-1.14304	0.996143
TS2
E = -3585.00168794 a.u.
Ir	-1.05205	0.295994	0.530209
P	-1.59899	-1.92869	1.2996
P	-0.407057	2.57813	0.206509
O	-4.0677	0.824732	0.456544
N	-1.83913	0.194088	-3.56007
C	-0.778382	-0.512648	-1.4735
C	-1.842	-0.42357	-2.4011
H	-2.80795	-0.819568	-2.09314
C	1.3697	-1.00329	-0.467014
C	0.990601	-0.22331	0.625963
C	-0.194714	-3.12281	1.35478
C	0.774373	-2.90362	2.34771
H	0.647892	-2.10092	3.06338
C	-2.92762	0.66841	0.463689
C	-3.35501	-2.19524	5.57797
H	-3.78207	-2.2758	6.57274
C	2.52624	-1.81828	-0.778206
H	3.24624	-2.1088	-0.0235607
C	0.71138	3.05458	-1.18377
C	0.386591	-1.20638	-1.53698
C	-4.24626	-2.74284	0.811023
H	-4.44469	-2.40507	1.82159
C	2.10699	-2.75067	-1.84583
C	-0.0386787	-4.19738	0.473446
H	-0.79072	-4.42227	-0.269354
C	0.854717	-2.32564	-2.36242
C	-2.77511	3.33888	-1.05225
H	-2.64891	2.41304	-1.6032
C	-2.31555	-3.23513	3.65852
H	-1.93854	-4.1236	3.16262
C	-3.29667	-0.955496	4.94116
H	-3.68002	-0.0689088	5.43679
C	2.65618	2.63044	-2.56986
H	3.47827	1.98214	-2.85751
C	-2.94603	-2.68132	0.288627
C	-1.85373	3.68403	-0.0526821
C	-2.24826	-1.98682	3.0167
C	-2.71768	-3.12702	-1.02444
H	-1.72762	-3.07153	-1.45816
C	1.46403	0.368838	3.01181
H	0.407999	0.278031	3.22848
C	0.242776	-3.0483	-3.38712
H	-0.730147	-2.75666	-3.77208
C	1.7741	3.6316	1.67405
H	2.33393	3.60396	0.746498
C	-0.626555	0.890823	-4.07877
H	0.0871218	0.859353	-3.25559
C	1.91522	0.136335	1.69346
C	2.75491	-3.86998	-2.36304
H	3.71646	-4.18612	-1.96996
C	1.76286	2.21734	-1.58087
H	1.88822	1.25376	-1.10792
C	2.13402	-4.58612	-3.3886
H	2.61375	-5.46956	-3.79715
C	0.571957	4.31347	-1.78754
H	-0.228634	4.97852	-1.48522
C	0.891655	-4.17744	-3.89572
H	0.425215	-4.75214	-4.68972
C	-2.86452	-3.33489	4.93426
H	-2.90988	-4.30147	5.42611
C	-2.01468	4.88536	0.648054
H	-1.30061	5.17427	1.41044
C	-2.74505	-0.84872	3.66319
H	-2.69944	0.11759	3.17652
C	-3.76365	-3.65183	-1.78343
H	-3.56502	-4.02483	-2.78404
C	1.89982	-3.71746	2.42649
H	2.63973	-3.53461	3.19971
C	-0.273269	3.25963	2.9155
H	-1.30835	2.9332	2.94748
C	-5.29388	-3.24609	0.0378756
H	-6.29448	-3.28706	0.456523
C	2.50799	3.88124	-3.17375
H	3.2059	4.20319	-3.94066
C	-4.15721	1.10933	-3.72184
H	-4.4407	0.726743	-2.73495
H	-5.05642	1.12456	-4.34455
H	-3.8035	2.13723	-3.61091
C	0.438876	3.21853	1.70632
C	-5.05614	-3.70873	-1.25657
H	-5.86925	-4.11763	-1.84809
C	3.29903	0.279612	1.44572
H	3.66804	0.166096	0.437126
C	3.71535	0.816559	3.76319
H	4.40603	1.07669	4.55942
C	-3.85086	4.17462	-1.33875
H	-4.56559	3.8962	-2.10726
C	-0.0401627	0.141663	-5.27651
H	0.216589	-0.888362	-5.01657
H	0.872691	0.650569	-5.60164
H	-0.728312	0.128777	-6.12835
C	4.18406	0.619699	2.46208
H	5.24168	0.726048	2.24227
C	0.341864	3.72621	4.07344
H	-0.219555	3.77178	5.00165
C	2.06625	-4.77204	1.52299
H	2.94022	-5.4131	1.58885
C	-0.92775	2.35809	-4.38986
H	-1.58892	2.478	-5.25359
H	0.0154169	2.85969	-4.6209
H	-1.36769	2.86771	-3.52983
C	-3.09335	0.22867	-4.38052
H	-2.79644	0.686096	-5.32491
C	-3.58973	-1.18908	-4.67225
H	-2.79666	-1.79884	-5.11731
H	-4.42066	-1.14258	-5.38205
H	-3.95365	-1.6895	-3.76936
C	1.46542	4.72115	-2.77836
H	1.34812	5.69839	-3.23635
C	2.3504	0.68693	4.03207
H	1.97516	0.850578	5.03688
C	1.67959	4.131	4.0401
H	2.16085	4.48893	4.94502
C	2.3929	4.07705	2.84362
H	3.43238	4.38839	2.81437
C	1.09016	-5.01563	0.558372
H	1.19792	-5.84538	-0.132767
C	-4.01655	5.36646	-0.627783
H	-4.85832	6.01627	-0.845138
C	-3.09873	5.71878	0.361824
H	-3.2216	6.64554	0.913471
H	-1.03257	0.732809	2.07906
C	4.86229	-0.567128	-1.60909
C	3.67459	-0.693091	-1.96664
H	3.01599	-0.448817	-2.77895
C	6.13478	-0.499632	-1.04049
C	6.51512	0.64727	-0.294664
H	5.80616	1.45985	-0.175672
C	8.32403	-1.47347	-0.657056
H	9.03439	-2.28234	-0.791779
C	7.78387	0.718879	0.258833
H	8.08203	1.59638	0.823238
C	7.06065	-1.55889	-1.22236
H	6.76747	-2.42541	-1.80539
C	8.68584	-0.339545	0.0817804
H	9.67838	-0.277098	0.516919
Int2
E = -3585.01325598 a.u.
Ir	-1.01023	0.115224	0.700409
P	-0.314762	-1.87912	1.86421
P	-1.57982	2.29232	-0.0818677
O	-3.8785	-0.622946	1.47971
N	-2.48978	-1.42308	-2.9283
C	-0.834237	-1.01901	-1.15823
C	-1.99511	-1.59113	-1.71765
H	-2.63439	-2.16559	-1.04976
C	1.46429	-0.364312	-0.761704
C	1.00558	0.495248	0.203652
C	1.45769	-2.37689	1.68467
C	2.40558	-1.55246	2.31269
H	2.08257	-0.684068	2.87252
C	-2.81314	-0.314271	1.16951
C	-0.82919	-1.79115	6.47084
H	-0.957537	-1.79381	7.54882
C	2.85911	-0.810841	-1.17674
H	3.46867	-1.06184	-0.307404
C	-1.13195	2.80463	-1.79767
C	0.484253	-1.19204	-1.46075
C	-2.35701	-3.76637	2.28481
H	-2.48682	-3.28139	3.24532
C	2.58665	-2.0208	-2.05774
C	1.89455	-3.51544	1.00122
H	1.18908	-4.19281	0.541397
C	1.20136	-2.20349	-2.2427
C	-4.21938	1.68072	-0.734859
H	-3.77871	0.806834	-1.20264
C	0.109266	-2.78105	4.47467
H	0.70622	-3.55517	4.00336
C	-1.43589	-0.801856	5.6974
H	-2.03967	-0.0332743	6.17009
C	0.27647	2.62941	-3.76226
H	1.0942	2.14685	-4.29189
C	-1.34939	-3.33815	1.40783
C	-3.3967	2.59377	-0.0595017
C	-0.494473	-1.78192	3.69222
C	-1.20555	-3.98463	0.16856
H	-0.455279	-3.65629	-0.538596
C	1.78749	1.85837	2.17193
H	1.15162	1.26872	2.82163
C	0.734792	-3.30363	-2.96903
H	-0.33014	-3.48118	-3.08073
C	-0.062909	4.61946	0.485527
H	0.195726	4.6363	-0.566598
C	-1.83875	-0.543846	-3.93876
H	-0.950442	-0.156292	-3.44182
C	1.81908	1.56375	0.79459
C	3.50602	-2.89561	-2.6224
H	4.57319	-2.74681	-2.48164
C	-0.0738587	2.19716	-2.48217
H	0.464952	1.38836	-2.01148
C	3.03474	-3.9845	-3.36216
H	3.73808	-4.68372	-3.80294
C	-1.83815	3.85131	-2.41104
H	-2.66448	4.3272	-1.89408
C	1.65857	-4.18744	-3.52911
H	1.30887	-5.04542	-4.09474
C	-0.0568035	-2.78154	5.8569
H	0.414802	-3.55476	6.45533
C	-3.96684	3.72151	0.542267
H	-3.34268	4.44206	1.05777
C	-1.27058	-0.795022	4.31085
H	-1.741	-0.0219744	3.71624
C	-2.02904	-5.05936	-0.166151
H	-1.88328	-5.5702	-1.11347
C	3.7627	-1.8509	2.23952
H	4.47999	-1.20806	2.74116
C	-1.20484	3.59854	2.36159
H	-1.838	2.81362	2.76303
C	-3.19639	-4.82442	1.93249
H	-3.97223	-5.14274	2.62168
C	-0.424803	3.67358	-4.36782
H	-0.151566	4.0113	-5.36292
C	-4.95148	-1.4825	-2.4798
H	-4.81872	-1.63852	-1.40368
H	-5.88509	-1.97098	-2.77398
H	-5.0547	-0.411205	-2.66819
C	-0.880467	3.60713	0.995463
C	-3.03017	-5.47998	0.712307
H	-3.67133	-6.31564	0.449706
C	2.58194	2.41207	-0.0326326
H	2.54087	2.27898	-1.10588
C	3.3091	3.7145	1.86988
H	3.86883	4.5474	2.28419
C	-5.59434	1.88561	-0.800067
H	-6.22674	1.17006	-1.31672
C	-1.40868	-1.33338	-5.17681
H	-0.730009	-2.1493	-4.91805
H	-0.881511	-0.65907	-5.85874
H	-2.26365	-1.74446	-5.72324
C	3.31023	3.47753	0.494095
H	3.85038	4.14346	-0.174231
C	-0.727193	4.60051	3.20074
H	-0.994791	4.59585	4.25302
C	4.19522	-2.98216	1.53784
H	5.25304	-3.22305	1.48879
C	-2.7498	0.637491	-4.28191
H	-3.65541	0.323769	-4.8107
H	-2.20397	1.3238	-4.93429
H	-3.03501	1.19239	-3.38533
C	-3.79212	-2.0704	-3.28697
H	-3.94692	-1.82454	-4.33808
C	-3.6898	-3.5918	-3.16188
H	-2.84491	-3.97682	-3.7422
H	-4.60449	-4.05198	-3.54697
H	-3.57116	-3.90664	-2.1205
C	-1.48293	4.28277	-3.68854
H	-2.03376	5.09434	-4.15365
C	2.53942	2.89995	2.70446
H	2.50054	3.09808	3.77091
C	0.0942675	5.60919	2.68848
H	0.46929	6.38922	3.34399
C	0.428058	5.61287	1.33542
H	1.06837	6.39205	0.933643
C	3.25863	-3.81175	0.924719
H	3.57958	-4.70033	0.3905
C	-6.16233	3.00769	-0.190122
H	-7.23518	3.16616	-0.235456
C	-5.34823	3.92168	0.478174
H	-5.78487	4.7956	0.951504
H	-0.79505	0.89309	2.09722
C	4.89105	0.472813	-1.77062
C	3.65907	0.222815	-2.03187
H	3.13651	0.668427	-2.87403
C	6.16129	0.711195	-1.32565
C	6.37971	1.69071	-0.302695
H	5.52518	2.22068	0.105117
C	8.54453	0.24011	-1.40353
H	9.39456	-0.297695	-1.80931
C	7.66382	1.92249	0.150761
H	7.84507	2.65689	0.928264
C	7.2703	-0.0143451	-1.86913
H	7.08924	-0.747974	-2.64736
C	8.73951	1.20484	-0.39884
H	9.7459	1.39865	-0.0395037
Int3
E = -3585.05355045 a.u.
Ir	0.638385	-0.206458	-0.756745
P	-1.11247	1.28391	-1.51591
P	2.40096	-1.69524	-0.061568
O	0.413354	-1.76959	-3.35526
N	2.86377	2.65237	0.568185
C	-0.918174	3.99088	-2.38939
H	-1.57463	4.25193	-1.56719
C	3.03063	-1.41635	1.6501
C	0.147335	0.785829	1.97188
C	-2.39265	3.55587	1.68086
H	-1.9432	4.23397	2.39952
C	-0.021514	1.37988	3.29461
C	0.331038	2.34054	-3.65052
H	0.658147	1.31617	-3.79578
C	-2.34424	0.507541	-2.64887
C	-3.64962	-1.16419	1.90036
C	-1.59756	2.95614	0.707739
H	-0.539715	3.18111	0.672135
C	-1.40639	-3.18918	-0.396033
H	-0.540032	-3.0846	-1.03071
C	-0.809708	-0.285559	1.82165
C	-0.491342	2.66831	-2.56129
C	-3.06643	-0.264727	2.70437
H	-3.55872	0.670052	2.94577
C	-4.3289	-0.612608	-4.28163
H	-5.0913	-1.04627	-4.92131
C	-2.65445	-0.852076	-2.55656
H	-2.13412	-1.47598	-1.84711
C	-4.99841	-0.97035	1.33449
C	4.81741	-0.78367	3.16649
H	5.86602	-0.555552	3.33165
C	-3.53357	1.79879	-0.166912
H	-3.9911	1.11837	-0.872607
C	-5.22866	-1.25246	-0.022044
H	-4.43451	-1.67178	-0.630603
C	-1.04475	0.685453	3.97643
C	-2.16011	2.0679	-0.222636
C	1.0297	1.00411	0.940592
C	-1.61526	-0.415369	3.10226
H	-1.45458	-1.40208	3.57331
C	4.2246	3.12294	0.996345
H	4.35719	4.07717	0.486305
C	-1.41317	1.05073	5.26338
H	-2.20129	0.520855	5.79063
C	4.37822	-1.10916	1.88021
H	5.08822	-1.12547	1.06235
C	-0.795403	-1.05495	0.668866
C	2.245	1.71968	1.2349
H	2.75917	1.39603	2.13966
C	0.718319	3.32464	-4.55677
H	1.34264	3.06052	-5.40482
C	-4.02858	0.749023	-4.37524
H	-4.56019	1.37633	-5.08381
C	0.250059	2.82875	5.19481
H	0.736248	3.66947	5.67949
C	-1.66052	-2.17992	0.559137
C	-3.63831	-1.41258	-3.37104
H	-3.8593	-2.4733	-3.29418
C	-2.19763	-4.31034	-0.528503
H	-1.9185	-5.05877	-1.26382
C	3.9068	-1.67924	-1.11484
C	0.616988	2.46767	3.89804
H	1.36913	3.04154	3.36593
C	0.30411	4.64811	-4.37456
H	0.607262	5.41469	-5.08085
C	1.88457	-3.46519	-0.132398
C	1.77615	4.7506	-0.112036
H	2.62772	5.40078	0.111729
H	1.1425	4.69248	0.778659
H	1.19935	5.21662	-0.914594
C	2.13891	-1.41852	2.73467
H	1.09771	-1.66115	2.57173
C	3.91758	-0.75755	4.23273
H	4.2598	-0.498715	5.22985
C	0.44687	-1.21131	-2.34718
C	-3.04135	1.30942	-3.56676
H	-2.81713	2.36667	-3.65213
C	-3.69468	-3.59265	1.20239
H	-4.58076	-3.71123	1.81785
C	-3.76314	3.28391	1.72916
H	-4.38389	3.75866	2.48302
C	4.17816	-0.63083	-1.99987
H	3.45751	0.168895	-2.11517
C	-0.50991	4.97869	-3.29041
H	-0.844933	6.00218	-3.15195
C	-3.36549	-4.51496	0.265415
H	-3.97843	-5.39615	0.109069
C	1.35284	-5.38672	-1.51539
H	1.31996	-5.85609	-2.49389
C	1.82244	-4.08002	-1.39406
H	2.15701	-3.54979	-2.27909
C	2.57623	-1.08572	4.01445
H	1.8696	-1.07592	4.83844
C	-4.33094	2.41027	0.801823
H	-5.39247	2.18938	0.830395
C	-0.753762	2.12586	5.87259
H	-1.03261	2.42644	6.87757
C	-7.26667	-0.123643	1.50943
H	-8.06572	0.296134	2.11273
C	6.27513	-1.67158	-2.60752
H	7.19146	-1.67125	-3.18951
C	-6.4518	-0.946684	-0.612586
H	-6.60203	-1.14461	-1.66955
C	2.21962	3.35757	-0.573083
H	1.33998	2.76458	-0.811747
C	-6.03573	-0.414504	2.09722
H	-5.87716	-0.221395	3.15389
C	4.30523	3.37959	2.50219
H	4.27479	2.45508	3.08747
H	3.50272	4.04354	2.83847
H	5.25887	3.86851	2.72043
C	5.35913	-0.62835	-2.74435
H	5.55798	0.184068	-3.43687
C	-7.47564	-0.380275	0.152219
H	-8.43392	-0.152	-0.303591
C	3.11617	3.40467	-1.80736
H	2.55682	3.87833	-2.61633
H	3.39227	2.39942	-2.13384
H	4.02643	3.98893	-1.64447
C	4.8298	-2.73207	-0.984093
H	4.62659	-3.55423	-0.305172
C	6.00803	-2.72395	-1.72675
H	6.71513	-3.54085	-1.62246
C	5.29103	2.1393	0.510211
H	6.2843	2.54521	0.724285
H	5.21809	1.95492	-0.563862
H	5.19111	1.18414	1.03042
C	0.947643	-6.0948	-0.380093
H	0.5936	-7.11689	-0.473824
C	1.49539	-4.18451	1.00299
H	1.57404	-3.7432	1.9888
C	1.02825	-5.49403	0.876601
H	0.740859	-6.0484	1.76486
H	1.70054	0.702546	-1.586
C	-2.84254	-2.40467	1.49183
H	-2.34118	-2.70712	2.44092
TS3’
E = -2914.32948978 a.u.
Ir	0.647918	0.115	-0.877571
P	-0.978667	1.89137	-1.05121
P	2.24147	-1.6835	-0.593868
O	0.212908	-0.434063	-3.835
N	3.08663	2.17489	1.34512
C	-0.756116	4.71966	-0.904944
H	-1.48107	4.68071	-0.100183
C	2.25697	-2.31313	1.13809
C	0.246956	0.081813	2.04516
C	-2.18551	2.8832	2.76259
H	-1.71616	3.2538	3.66865
C	0.109307	0.067954	3.50599
C	0.625511	3.60575	-2.55674
H	0.98591	2.69337	-3.02065
C	-2.22915	1.614	-2.3787
C	-3.75522	-1.50536	1.30353
C	-1.41301	2.66158	1.62515
H	-0.349922	2.86727	1.65117
C	-1.40796	-2.80597	-1.4123
H	-0.528161	-2.51672	-1.96699
C	-0.868797	-0.670274	1.49999
C	-0.28918	3.53749	-1.49479
C	-3.16881	-0.918554	2.36679
H	-3.71302	-0.258759	3.03026
C	-4.24469	1.21359	-4.28576
H	-5.01935	1.05965	-5.03046
C	-2.70769	0.324856	-2.64626
H	-2.30171	-0.524843	-2.11761
C	-5.15926	-1.2414	0.931523
C	3.24225	-2.34935	3.35911
H	4.06837	-2.10217	4.01927
C	-3.3843	1.92776	0.426694
H	-3.86198	1.55197	-0.469515
C	-5.49888	-1.08896	-0.423931
H	-4.73782	-1.21648	-1.18683
C	-1.05611	-0.671887	3.84074
C	-2.00639	2.17932	0.447719
C	1.13966	0.617061	1.14724
C	-1.73655	-1.11682	2.59532
H	-1.6809	-2.47607	2.39297
C	4.40408	2.41718	2.0268
H	4.72902	3.3896	1.65938
C	-1.43544	-0.863514	5.163
H	-2.32673	-1.43299	5.40952
C	3.30794	-1.99799	2.00994
H	4.18533	-1.48609	1.63395
C	-0.88505	-0.987462	0.155638
C	2.36655	1.14212	1.68629
H	2.7988	0.558596	2.49747
C	1.06936	4.84292	-3.01938
H	1.76682	4.88894	-3.85034
C	-3.77477	2.50128	-4.02123
H	-4.18525	3.35165	-4.55653
C	0.493392	0.4435	5.85337
H	1.08235	0.886999	6.65004
C	-1.76598	-2.03577	-0.276179
C	-3.70881	0.125179	-3.59531
H	-4.06058	-0.881653	-3.80108
C	-2.10196	-3.93689	-1.78817
H	-1.7522	-4.51302	-2.63906
C	3.99355	-1.29284	-1.00167
C	0.867274	0.651273	4.52252
H	1.71832	1.28435	4.29941
C	0.613748	6.02102	-2.41912
H	0.960649	6.98405	-2.78053
C	1.95351	-3.15281	-1.67568
C	2.2162	4.47043	1.12919
H	3.07243	4.94515	1.61914
H	1.45497	4.26014	1.88707
H	1.79728	5.18369	0.415279
C	1.14745	-3.00966	1.64209
H	0.324868	-3.26751	0.986918
C	2.12995	-3.03108	3.85364
H	2.07833	-3.30525	4.90236
C	0.345747	-0.270919	-2.70247
C	-2.77312	2.70512	-3.07214
H	-2.42018	3.71104	-2.87721
C	-3.68857	-3.62082	-0.006652
H	-4.5933	-3.89752	0.523524
C	-3.56163	2.63715	2.73288
H	-4.16436	2.8219	3.61707
C	4.33264	-0.139324	-1.71436
H	3.55614	0.565699	-1.98339
C	-0.296984	5.95693	-1.3635
H	-0.662027	6.86912	-0.901683
C	-3.25048	-4.35801	-1.07442
H	-3.7925	-5.24357	-1.3893
C	1.80084	-3.99318	-3.947
H	1.86786	-3.81894	-5.01629
C	2.03585	-2.94411	-3.0617
H	2.30516	-1.96952	-3.45374
C	1.09019	-3.37183	2.98743
H	0.230674	-3.92102	3.35934
C	-4.15795	2.16325	1.56439
H	-5.22416	1.96257	1.53305
C	-0.64209	-0.309642	6.17374
H	-0.917561	-0.450395	7.21388
C	-7.44397	-0.686455	1.5347
H	-8.20459	-0.547693	2.29668
C	6.6501	-0.831361	-1.75746
H	7.68045	-0.652993	-2.04894
C	-6.79216	-0.727005	-0.793303
H	-7.03561	-0.596263	-1.8432
C	2.61687	3.19878	0.374717
H	1.73359	2.76676	-0.087481
C	-6.14901	-1.04035	1.90716
H	-5.90692	-1.18586	2.95566
C	4.24526	2.51656	3.54563
H	4.01228	1.54743	3.99932
H	3.46607	3.23452	3.81936
H	5.18917	2.85749	3.98037
C	5.65779	0.0897	-2.09304
H	5.91066	0.983722	-2.65538
C	-7.76814	-0.524483	0.18469
H	-8.77777	-0.24795	-0.10211
C	3.65637	3.46402	-0.713466
H	3.19698	4.10076	-1.47237
H	3.97519	2.53586	-1.1906
H	4.53978	3.98683	-0.335059
C	4.98996	-2.23687	-0.698809
H	4.73223	-3.15829	-0.18607
C	6.3125	-1.99747	-1.06323
H	7.07808	-2.72726	-0.819148
C	5.42825	1.36333	1.60281
H	6.41137	1.63355	1.99935
H	5.50151	1.28135	0.516005
H	5.16624	0.37983	2.0048
C	1.49657	-5.26702	-3.45802
H	1.31803	-6.08598	-4.1479
C	1.68524	-4.43792	-1.18991
H	1.66914	-4.63608	-0.126146
C	1.45399	-5.48794	-2.08149
H	1.25127	-6.48187	-1.69433
H	1.81916	1.12344	-1.39825
C	-2.9618	-2.46702	0.476344
H	-2.10004	-2.97767	1.63188
2a
E = -3583.89497082 a.u.
Ir	-0.853284	0.196355	-0.701075
P	-1.8565	2.19525	0.21198
P	0.186299	-1.71239	-1.78437
O	-1.0841	1.47459	-3.45468
C	1.13849	0.586093	0.144149
C	2.45508	-1.56986	4.54
H	3.51771	-1.40983	4.69495
C	-0.12495	-5.6873	-0.713627
H	-0.560967	-6.58701	-1.13719
N	-3.11807	-2.09009	1.55906
C	-0.894409	3.71824	-0.174923
C	1.26132	-0.136937	1.33425
C	-5.35304	-1.05937	1.19893
H	-6.40474	-1.10785	1.49543
H	-5.28456	-1.29978	0.134321
H	-5.0118	-0.029081	1.34071
C	1.81419	-1.12005	3.38202
C	-4.03636	3.89007	-0.221892
H	-3.43335	4.6333	0.289663
C	4.27142	0.691103	1.04171
C	0.42196	-1.33617	3.1963
C	3.58551	1.51747	0.063045
C	1.02505	-3.37815	0.343409
H	1.49686	-2.49572	0.749279
C	2.61952	3.29152	-1.94434
H	2.23127	3.96125	-2.70344
C	2.33949	-0.372642	2.23248
C	-3.5252	2.59885	-0.446408
C	3.03292	-1.94889	-1.77861
H	2.92427	-2.75349	-1.06279
C	4.39339	2.53394	-0.520282
H	5.40755	2.64688	-0.165183
C	1.90885	-1.30207	-2.3038
C	-2.60123	-2.32486	-4.76818
H	-3.65725	-2.1298	-4.92773
C	0.333799	-3.31059	-0.878435
C	-0.923729	1.00565	-2.41403
C	4.31257	-1.58304	-2.20105
H	5.17636	-2.09974	-1.79435
C	3.68619	-0.076207	2.04129
H	4.37839	-0.535124	2.74036
C	-1.99446	-1.92061	-3.57868
H	-2.57556	-1.40883	-2.82063
C	-2.07837	2.16639	2.04222
C	-4.54201	-2.04464	2.04254
H	-4.92612	-3.05107	1.8763
C	2.08152	-0.293308	-3.26418
H	1.22275	0.199229	-3.70528
C	0.065438	-0.787558	1.8923
C	3.93652	3.40721	-1.48535
H	4.59594	4.17751	-1.87229
C	2.19172	1.43659	-0.364399
C	-1.06297	-0.756961	1.15279
C	0.553098	-5.74362	0.505095
H	0.642057	-6.6864	1.03607
C	-0.630644	-2.15977	-3.36827
C	-3.39943	-3.68976	-0.303732
H	-2.96344	-4.58008	-0.761935
H	-3.34708	-2.87474	-1.03095
H	-4.44958	-3.90831	-0.087132
C	-0.491027	-3.21302	-5.54668
H	0.095642	-3.71265	-6.31113
C	-0.238588	-4.47809	-1.4032
H	-0.766448	-4.44974	-2.34884
C	-3.35607	2.27228	2.61397
H	-4.22028	2.46383	1.98875
C	-0.973352	1.9282	2.87563
H	0.016615	1.82931	2.44873
C	0.119941	-2.81246	-4.3604
H	1.17633	-3.00525	-4.20647
C	1.12873	-4.58467	1.03203
H	1.66658	-4.61768	1.97454
C	1.79984	2.33201	-1.39276
H	0.778176	2.28574	-1.7186
C	-3.52101	2.13809	3.99493
H	-4.51235	2.23445	4.42719
C	-1.85143	-2.9692	-5.75295
H	-2.32327	-3.27788	-6.68052
C	-2.39175	-1.02351	1.63999
H	-2.88461	-0.161168	2.08924
C	-2.60214	-3.35027	0.955633
H	-1.5756	-3.12255	0.673491
C	3.35886	0.069095	-3.68167
H	3.47881	0.848158	-4.42771
C	-0.014125	4.3062	0.739941
H	0.081843	3.91501	1.74496
C	-4.31196	1.65313	-1.11264
H	-3.91866	0.660969	-1.29629
C	-4.58906	-1.74468	3.54164
H	-4.00022	-2.47219	4.10885
H	-5.6246	-1.80292	3.88895
H	-4.21813	-0.739017	3.76684
C	-2.41805	1.8927	4.815
H	-2.54944	1.78764	5.88741
C	-0.328496	-1.9819	4.17713
H	-1.39602	-2.13481	4.05527
C	4.47881	-0.573562	-3.14892
H	5.47371	-0.298782	-3.4865
C	7.85253	0.784711	2.28893
H	8.38332	0.955486	3.22012
C	8.56108	0.495441	1.12071
H	9.64409	0.427794	1.14425
C	7.8727	0.299874	-0.079328
H	8.41943	0.071401	-0.989006
C	6.48504	0.398951	-0.114145
H	5.94971	0.249457	-1.04403
C	5.759	0.672555	1.05958
C	6.46207	0.861296	2.26236
H	5.91903	1.10571	3.17058
C	-1.14325	1.79397	4.25236
H	-0.280271	1.60489	4.88288
C	0.602345	5.96861	-0.907275
H	1.17681	6.84611	-1.18745
C	1.69745	-2.22373	5.51103
H	2.17577	-2.57829	6.41814
C	0.731324	5.42694	0.371413
H	1.40439	5.88209	1.09129
C	-5.59436	1.99034	-1.55023
H	-6.19541	1.25341	-2.07425
C	-1.02809	4.26992	-1.45991
H	-1.72832	3.84379	-2.17054
C	0.318866	-2.42253	5.33339
H	-0.250011	-2.92555	6.10914
C	-6.09787	3.27114	-1.32415
H	-7.09317	3.53353	-1.66899
C	-2.58653	-4.47166	1.99488
H	-3.59108	-4.74057	2.33648
H	-1.97713	-4.1958	2.8603
H	-2.13868	-5.35796	1.53957
C	-0.282848	5.39025	-1.82113
H	-0.404473	5.81869	-2.81138
C	-5.31664	4.22049	-0.658408
H	-5.70304	5.21966	-0.483697
H	-2.33168	-0.399867	-1.05212
TS3
E = -3148.06424127 a.u.
Ir	0.989604	0.248405	-0.824032
P	-0.202347	2.34495	-0.903343
P	2.23947	-1.80357	-0.664264
O	0.825665	0.074257	-3.85486
N	3.43862	1.58231	1.90303
C	0.59914	5.03573	-0.482823
H	-0.201271	5.09706	0.245516
C	2.31492	-2.49724	1.04095
C	0.173478	0.030579	1.99747
C	-1.49837	3.27105	2.90174
H	-1.04656	3.41609	3.87795
C	-0.179136	0.002321	3.41784
C	1.89779	3.76654	-2.08708
H	2.11054	2.83264	-2.59664
C	-1.35923	2.50347	-2.33616
C	-3.84326	-0.403754	0.634865
C	-0.693236	2.9634	1.80836
H	0.377849	2.88066	1.93936
C	-1.58648	-2.00688	-2.04677
H	-0.546181	-2.0873	-2.32279
C	-0.917641	-0.569905	1.25903
C	0.872642	3.82405	-1.13116
C	-3.23848	-0.292041	1.83484
H	-3.58504	0.467153	2.5277
C	-3.23512	2.77722	-4.4046
H	-3.955	2.88472	-5.21007
C	-2.00483	1.38006	-2.86367
H	-1.78458	0.398683	-2.47482
C	-5.04246	0.422724	0.345245
C	3.53726	-2.98458	3.07929
H	4.48113	-3.03331	3.61422
C	-2.64878	2.89219	0.388222
H	-3.10897	2.75328	-0.580188
C	-5.18214	1.0726	-0.893156
H	-4.44043	0.920103	-1.67018
C	-1.42008	-0.661214	3.56691
C	-1.26455	2.75742	0.54262
C	1.27582	0.472829	1.28986
C	-1.99178	-1.0491	2.2168
H	-2.15641	-2.13153	2.14383
C	4.62509	1.53535	2.81799
H	5.19289	2.4335	2.57796
C	-1.9848	-0.839063	4.82176
H	-2.94005	-1.34461	4.93489
C	3.52014	-2.55321	1.75024
H	4.44656	-2.26386	1.27029
C	-0.841191	-0.701294	-0.095829
C	2.45191	0.729517	2.06211
H	2.58347	0.084323	2.92946
C	2.64337	4.90562	-2.38422
H	3.42915	4.8555	-3.13202
C	-2.59553	3.90389	-3.88231
H	-2.81926	4.88959	-4.27815
C	-0.103881	0.350038	5.80192
H	0.387497	0.758359	6.67948
C	-1.90317	-1.33285	-0.842582
C	-2.93509	1.51366	-3.8944
H	-3.41848	0.628313	-4.29695
C	-2.548	-2.52243	-2.89408
H	-2.234	-3.02697	-3.80308
C	3.98441	-1.74437	-1.24952
C	0.462741	0.538153	4.54129
H	1.36928	1.12407	4.44474
C	2.37464	6.11126	-1.72852
H	2.95514	6.9982	-1.9626
C	1.60142	-3.18922	-1.71378
C	3.208	4.02673	1.64985
H	4.05502	4.26673	2.30042
H	2.29596	4.02342	2.25439
H	3.11856	4.82334	0.907992
C	1.13092	-2.89679	1.68103
H	0.190456	-2.84483	1.14956
C	2.35317	-3.35952	3.71425
H	2.36847	-3.68916	4.7483
C	0.845441	0.106372	-2.70199
C	-1.66164	3.77179	-2.8554
H	-1.17297	4.65597	-2.46284
C	-4.29289	-1.76757	-1.4325
H	-5.34279	-1.66051	-1.18293
C	-2.88239	3.39019	2.74214
H	-3.50752	3.63446	3.5957
C	4.54397	-0.58676	-1.79689
H	3.94619	0.313001	-1.86584
C	1.35275	6.17382	-0.780415
H	1.13523	7.1088	-0.273297
C	-3.92295	-2.38269	-2.60089
H	-4.67411	-2.75286	-3.29078
C	1.19132	-4.01511	-3.96059
H	1.25308	-3.87359	-5.0352
C	1.67119	-3.02425	-3.10666
H	2.11879	-2.1322	-3.52987
C	1.14893	-3.32055	3.00732
H	0.221738	-3.60828	3.49343
C	-3.45382	3.20995	1.48307
H	-4.52578	3.30428	1.34423
C	-1.31286	-0.340906	5.94437
H	-1.74401	-0.470625	6.93213
C	-7.07907	1.51757	1.10111
H	-7.82429	1.67492	1.87482
C	6.61604	-1.76633	-2.20567
H	7.63675	-1.77518	-2.57513
C	-6.23878	1.94956	-1.12162
H	-6.31542	2.45889	-2.07759
C	3.39813	2.69287	0.920128
H	2.52198	2.50158	0.309307
C	-6.01387	0.646763	1.33287
H	-5.9336	0.13314	2.28627
C	4.22007	1.62037	4.29147
H	3.71869	0.710315	4.63642
H	3.56478	2.47793	4.47362
H	5.11949	1.74511	4.90137
C	5.85807	-0.597981	-2.27163
H	6.28284	0.305064	-2.69951
C	-7.19134	2.17763	-0.123774
H	-8.01989	2.85514	-0.304602
C	4.63158	2.69268	0.016868
H	4.46554	3.40968	-0.791045
H	4.79929	1.70815	-0.423496
H	5.53913	2.99773	0.546933
C	4.74308	-2.92769	-1.2101
H	4.30704	-3.84199	-0.819335
C	6.05426	-2.93321	-1.67754
H	6.63541	-3.84928	-1.63948
C	5.49487	0.31522	2.51402
H	6.43354	0.386627	3.07174
H	5.72988	0.247308	1.44782
H	4.98832	-0.603566	2.81878
C	0.660911	-5.19671	-3.43484
H	0.302182	-5.97633	-4.09967
C	1.09556	-4.38539	-1.19262
H	1.08938	-4.56038	-0.123875
C	0.632853	-5.38438	-2.0533
H	0.274388	-6.32221	-1.63945
H	2.37303	1.05924	-1.06716
C	-3.32599	-1.32316	-0.44132
H	-3.33313	-2.48737	0.167553
C	-2.37046	-4.65642	0.365446
H	-1.50562	-4.05354	0.08133
O	-3.33263	-3.68609	0.868575
C	-4.64855	-4.21531	1.20108
H	-4.48048	-5.14751	1.75026
H	-5.17995	-4.44766	0.272936
H	-2.09287	-5.2878	1.21667
C	-5.40262	-3.20744	2.0442
H	-6.35083	-3.65251	2.36184
H	-4.83061	-2.94009	2.93758
H	-5.62814	-2.29453	1.48838
C	-2.86658	-5.48249	-0.807133
H	-3.20862	-4.84163	-1.62344
H	-2.03774	-6.08841	-1.18328
H	-3.67394	-6.16317	-0.52442
3a
E = -3584.66455253 a.u.
Ir	0.648454	0.001047	-0.901951
P	-1.0982	1.60214	-1.23691
P	2.38904	-1.55334	-0.340126
O	0.230384	-1.01785	-3.73492
N	2.86359	2.49283	1.12091
C	-1.14551	4.43672	-1.43767
H	-1.8979	4.41561	-0.657657
C	-2.92967	-2.51355	0.298875
C	2.27969	-2.1441	1.39963
C	0.16594	0.197979	1.9991
C	-2.38451	2.90658	2.45598
H	-1.93658	3.36979	3.32978
C	-0.061517	0.37615	3.43767
C	0.415062	3.28651	-2.88752
H	0.885918	2.36645	-3.21749
C	-2.32934	1.10677	-2.52444
C	-3.62924	-1.63453	1.2714
C	-1.59451	2.62779	1.34414
H	-0.542448	2.88043	1.35532
C	-1.10557	-3.17025	-1.18149
H	-0.110426	-2.99544	-1.56853
C	-0.751128	-0.800041	1.5374
C	-0.542792	3.24648	-1.86441
C	-3.02736	-1.10403	2.35625
H	-3.57059	-0.399596	2.9776
C	-4.30563	0.355246	-4.3665
H	-5.06764	0.065401	-5.08379
C	-2.68964	-0.238429	-2.66949
H	-2.21751	-0.998526	-2.06528
C	-5.05399	-1.29776	1.00709
C	2.89468	-1.917	3.73818
H	3.51839	-1.46033	4.50083
C	-3.51698	1.69251	0.214041
H	-3.96971	1.21523	-0.644285
C	-5.49114	-1.0192	-0.298864
H	-4.79933	-1.12639	-1.12625
C	-1.04949	-0.549899	3.85657
C	-2.15304	2.00345	0.217885
C	1.03444	0.783424	1.07354
C	-1.57733	-1.34626	2.68095
H	-1.39265	-2.42206	2.8143
C	4.05894	2.94521	1.88701
H	4.42389	3.82066	1.34941
C	-1.45095	-0.605691	5.18392
H	-2.20982	-1.31567	5.50116
C	3.08115	-1.57741	2.39927
H	3.85017	-0.863632	2.13204
C	-0.747454	-1.18152	0.230037
C	2.11374	1.51262	1.61305
H	2.4297	1.21371	2.61072
C	0.768689	4.50179	-3.47073
H	1.50667	4.52228	-4.26738
C	-3.95208	1.69888	-4.22527
H	-4.43942	2.45749	-4.83031
C	0.066761	1.22358	5.69233
H	0.475829	1.92562	6.41274
C	-1.60615	-2.28716	-0.198305
C	-3.67104	-0.61247	-3.58714
H	-3.93191	-1.66192	-3.68672
C	-1.83198	-4.25628	-1.64541
H	-1.39468	-4.92423	-2.38144
C	4.13055	-0.973993	-0.553452
C	0.469191	1.28918	4.35828
H	1.15445	2.06837	4.04602
C	0.172398	5.68917	-3.03566
H	0.449222	6.63543	-3.49064
C	2.46783	-3.0716	-1.39825
C	1.84414	4.63856	0.467881
H	2.59571	5.24506	0.98547
H	1.0069	4.46692	1.15102
H	1.47396	5.21402	-0.384155
C	1.28399	-3.06061	1.76802
H	0.622613	-3.48157	1.02043
C	1.91218	-2.84128	4.09527
H	1.76585	-3.10719	5.13747
C	0.371775	-0.671371	-2.64327
C	-2.9702	2.07637	-3.30981
H	-2.70829	3.12334	-3.21013
C	-3.66085	-3.59842	-0.223792
H	-4.67359	-3.75359	0.133291
C	-3.74403	2.58055	2.45
H	-4.35762	2.7969	3.31961
C	4.42066	0.060919	-1.44587
H	3.60381	0.586177	-1.92624
C	-0.784004	5.65365	-2.02037
H	-1.25438	6.57165	-1.68098
C	-3.12739	-4.47069	-1.16394
H	-3.71809	-5.30836	-1.52235
C	2.69416	-3.95756	-3.64641
H	2.80268	-3.78614	-4.71295
C	2.61548	-2.87135	-2.77902
H	2.68508	-1.86596	-3.17917
C	1.11787	-3.42061	3.10562
H	0.353654	-4.14422	3.37267
C	-4.30998	1.98302	1.32499
H	-5.36221	1.71878	1.30898
C	-0.876843	0.276454	6.10612
H	-1.18376	0.243276	7.14729
C	-7.27466	-0.719589	1.81882
H	-7.9714	-0.623843	2.64668
C	6.79071	-0.277275	-1.09745
H	7.82131	-0.005644	-1.30504
C	-6.78846	-0.573092	-0.539661
H	-7.09614	-0.344596	-1.55623
C	2.4333	3.31455	-0.032676
H	1.64922	2.73778	-0.51302
C	-5.97362	-1.16078	2.05846
H	-5.66496	-1.41179	3.06868
C	3.70868	3.39024	3.31197
H	3.43119	2.54535	3.95066
H	2.88637	4.11209	3.3107
H	4.58244	3.8665	3.7673
C	5.74617	0.406183	-1.71979
H	5.95943	1.20913	-2.41959
C	-7.6857	-0.4146	0.519532
H	-8.69877	-0.071086	0.33272
C	3.55211	3.54565	-1.04849
H	3.11089	3.95939	-1.95912
H	4.0583	2.61372	-1.29923
H	4.29971	4.26252	-0.692795
C	5.18557	-1.68502	0.040585
H	4.97694	-2.5216	0.698842
C	6.5065	-1.32604	-0.218355
H	7.31493	-1.87501	0.25501
C	5.15586	1.87788	1.86317
H	6.0692	2.27268	2.31973
H	5.38279	1.56148	0.842534
H	4.85339	0.995568	2.43677
C	2.63706	-5.25958	-3.14365
H	2.69335	-6.10754	-3.81941
C	2.44932	-4.37795	-0.895993
H	2.38321	-4.55899	0.168982
C	2.526	-5.46496	-1.76902
H	2.50327	-6.4737	-1.36763
H	1.74655	1.03785	-1.54351
Et2O-H+
E = -234.194170784 a.u.
H	-0.447627	1.46752	-0.225517
C	1.39027	0.61104	0.240138
H	1.78782	1.50574	-0.240267
O	-0.047216	0.574602	-0.265746
C	-1.00355	-0.435848	0.342387
H	-0.883287	-0.356351	1.42552
H	-0.624542	-1.38875	-0.021196
H	1.32693	0.747673	1.32228
C	-2.39232	-0.117193	-0.149713
H	-3.07544	-0.86943	0.259299
H	-2.74121	0.860401	0.202343
H	-2.45277	-0.163776	-1.24032
C	2.09962	-0.647617	-0.184089
H	2.04801	-0.787515	-1.2671
H	3.15411	-0.537388	0.092454
H	1.72166	-1.53724	0.326133
Phenylacetylene
E = -308.548243177 a.u.
C	-2.0215	-4.252e-05	4.16e-06
C	-3.23113	7.17e-06	-1.688e-05
H	-4.29712	4.218e-05	3.718e-05
C	-0.593235	-4.802e-05	-5.36e-06
C	0.119332	-1.21292	1.53e-05
H	-0.43049	-2.14851	-5.85e-06
C	1.51116	1.2084	-2.41e-06
H	2.05169	2.15061	1.04e-06
C	1.51125	-1.20835	-1.77e-06
H	2.05184	-2.15052	-7.14e-06
C	0.119248	1.21289	1.159e-05
H	-0.430653	2.14843	6.8e-07
C	2.2111	4.779e-05	-1.073e-05
H	3.2973	8.094e-05	1.066e-05
H2O+Et2O
E = -310.259735442 a.u.
O	-2.21371	1.65898	-0.095547
H	-2.17335	1.77902	0.864516
H	-1.37765	1.19625	-0.301014
C	1.3117	0.766011	0.211723
H	1.25878	1.77382	-0.211627
O	0.161761	0.089622	-0.292468
C	-0.185974	-1.10259	0.411424
H	-0.317199	-0.870041	1.48141
H	0.624972	-1.83987	0.332458
H	1.23832	0.858	1.30745
C	-1.47149	-1.64726	-0.186842
H	-1.7887	-2.54654	0.351895
H	-2.26189	-0.893502	-0.126079
H	-1.3221	-1.90704	-1.23962
C	2.62226	0.095066	-0.185298
H	2.67751	-0.011566	-1.2733
H	3.47114	0.70293	0.147617
H	2.72682	-0.897596	0.264353
H2
E = -1.17978895157 a.u.
H	0	0	0.371421
H	0	0	-0.371421
Part 2: Time-dependent DFT (TD-DFT) calculations
2a
E = -2196.19002496 a.u.
Ir	-0.810692	0.0100264	-0.70075
P	-2.07008	2.08518	-0.261332
P	0.316181	-2.06007	-1.47107
O	-1.13977	0.671333	-3.65979
C	1.15921	0.729174	0.056489
C	2.51317	-0.0734677	4.87429
H	3.55565	0.211963	4.98076
N	-2.82038	-2.01742	2.19868
C	1.30136	0.326232	1.39217
C	-5.21043	-1.56717	1.57839
H	-5.06653	-0.511632	1.3247
H	-6.24187	-1.68764	1.92386
H	-5.08573	-2.16333	0.669633
C	1.87113	-0.0308211	3.63139
C	4.28592	1.19309	0.903238
C	0.507515	-0.402517	3.50408
C	3.57269	1.73723	-0.242615
C	2.53109	3.01764	-2.5626
H	2.11253	3.50833	-3.4356
C	2.37294	0.410868	2.32732
C	4.34719	2.61874	-1.04966
H	5.36419	2.82734	-0.747241
C	-0.938104	0.446343	-2.54587
C	3.71266	0.708114	2.07181
H	4.41161	0.474399	2.86986
C	-4.25484	-2.02654	2.68392
H	-4.46164	-3.0742	2.90342
C	0.146158	-0.270578	2.08845
C	3.85204	3.25888	-2.16773
H	4.4836	3.94613	-2.72235
C	2.1788	1.51092	-0.626118
C	-0.956961	-0.554492	1.35085
C	-2.86434	-4.22826	1.05889
H	-3.8623	-4.51121	1.40831
H	-2.29068	-5.14879	0.925797
H	-2.95528	-3.74551	0.0812521
C	1.7483	2.16318	-1.81308
H	0.725047	2.01394	-2.11055
C	-2.2619	-0.88456	1.8899
H	-2.91598	-0.0189094	2.01521
C	-2.1223	-3.33643	2.06179
H	-1.13883	-3.09203	1.65886
C	-4.40805	-1.22945	3.98347
H	-3.73248	-1.59817	4.76175
H	-5.43265	-1.34361	4.35081
H	-4.22745	-0.15869	3.83864
C	-0.218048	-0.780799	4.6352
H	-1.27178	-1.03109	4.569
C	7.89831	1.64029	1.99814
H	8.4487	2.06991	2.82969
C	8.58257	1.02577	0.946593
H	9.66655	0.965515	0.964392
C	7.86861	0.492582	-0.130031
H	8.39684	0.00821239	-0.94599
C	6.47874	0.580372	-0.162476
H	5.92705	0.160641	-0.998742
C	5.77689	1.18531	0.898627
C	6.50643	1.70937	1.98173
H	5.98347	2.20459	2.79537
C	1.78299	-0.471541	5.99264
H	2.26191	-0.506039	6.96614
C	0.426946	-0.813764	5.87393
H	-0.12895	-1.10365	6.76072
C	-1.94186	-4.01125	3.42669
H	-1.39193	-3.37256	4.12303
H	-1.35895	-4.92555	3.28244
H	-2.89496	-4.2979	3.88333
H	-2.23177	-0.746479	-0.886428
H	-3.30172	2.11832	-0.813124
H	-1.50706	3.19152	-0.791911
H	-2.27743	2.37817	1.04008
H	0.584657	-3.04374	-0.586298
H	1.50889	-1.8238	-2.05768
H	-0.374478	-2.67958	-2.45174
4a
E = -3659.86046402 a.u.
Ir	0.708667	-0.029202	-0.885591
P	-1.01101	-1.65237	-1.25785
P	2.44872	1.5535	-0.379616
O	0.491346	0.904493	-3.76963
O	-1.42029	2.77781	2.86316
H	-1.90929	3.27224	2.18422
N	2.79878	-2.5294	1.25886
C	-0.754997	1.16458	0.169866
C	-1.6476	1.38156	2.60535
C	0.995783	-0.795236	1.10729
C	2.70369	1.83616	1.42045
C	-3.42832	-1.7691	0.192013
H	-3.8779	-1.26793	-0.653941
C	-3.67506	1.55541	1.1355
C	-2.06745	-2.09156	0.185022
C	-3.08034	1.07908	2.25214
H	-3.62193	0.391545	2.89262
C	4.1274	1.17428	-1.04848
C	-0.799964	0.802497	1.48248
C	0.09317	-0.203031	1.9865
C	-2.98777	2.41434	0.137886
C	2.20046	3.22554	-1.1326
C	2.04169	-1.53609	1.70557
H	2.31588	-1.22802	2.71217
C	3.8467	1.35109	2.06974
H	4.64301	0.892053	1.49767
C	-0.411423	-3.27833	-1.89682
C	-2.24919	-1.18607	-2.5504
C	0.541509	0.595087	-2.65815
C	-3.75277	3.44662	-0.444583
H	-4.77474	3.58062	-0.106294
C	-1.93513	4.09342	-1.88126
H	-1.51247	4.73357	-2.64933
C	1.68865	2.43185	2.18373
H	0.778554	2.78682	1.72348
C	-1.1523	0.589603	3.80255
C	-0.187997	-0.369029	3.41903
C	4.35545	0.096364	-1.90632
H	3.5331	-0.56128	-2.15912
C	-1.17244	3.06658	-1.34897
H	-0.171264	2.90938	-1.71956
C	-5.49617	0.839983	-0.436229
H	-4.79343	0.932273	-1.25685
C	-5.08873	1.17941	0.865561
C	-3.24191	4.28892	-1.42228
H	-3.85839	5.08534	-1.82799
C	0.296769	-1.27607	4.3689
H	0.961835	-2.08409	4.08811
C	5.18007	2.05935	-0.758603
H	5.00427	2.92088	-0.121897
C	-1.64327	2.21882	-0.321888
C	-1.51273	-2.74838	1.29477
H	-0.462837	-3.01048	1.29874
C	-3.55629	0.503894	-3.7
H	-3.77673	1.55347	-3.87027
C	-6.02113	1.06211	1.90772
H	-5.73502	1.35941	2.91194
C	1.89437	4.37447	-0.396325
H	1.85201	4.34279	0.684193
C	1.80664	2.52557	3.56938
H	0.989447	2.96369	4.13179
C	3.96468	1.45184	3.45682
H	4.86069	1.08018	3.94629
C	-2.55637	0.157346	-2.79043
H	-2.03354	0.9397	-2.26385
C	-4.22255	-2.08047	1.29646
H	-5.27282	-1.808	1.28793
C	2.29692	3.31102	-2.53066
H	2.57764	2.44	-3.1127
C	-7.30825	0.583435	1.66435
H	-8.01682	0.504787	2.4838
C	2.47289	-3.30677	0.043121
H	1.67444	-2.75562	-0.441385
C	-0.998999	-4.48692	-1.50123
H	-1.76816	-4.49289	-0.737342
C	-7.68977	0.218296	0.371679
H	-8.69168	-0.155279	0.182509
C	3.9427	-3.01599	2.08257
H	4.28684	-3.9184	1.57707
C	5.62737	-0.119432	-2.4442
H	5.79263	-0.959899	-3.11199
C	-6.77866	0.354321	-0.67888
H	-7.06388	0.078281	-1.69009
C	-0.121093	-1.15874	5.69567
H	0.254326	-1.85486	6.43983
C	2.94203	2.03071	4.2112
H	3.03204	2.09796	5.2912
C	-3.66053	-2.71203	2.40462
H	-4.2746	-2.94625	3.26919
C	-0.600504	-5.68772	-2.09315
H	-1.0603	-6.61966	-1.77811
C	-4.26148	-0.491176	-4.3765
H	-5.03896	-0.224055	-5.08603
C	3.65615	-3.38595	-0.922003
H	4.45328	-4.03998	-0.552912
H	4.07701	-2.39683	-1.10925
H	3.30423	-3.7994	-1.87132
C	2.04302	4.51519	-3.18223
H	2.1161	4.5658	-4.26435
C	-2.30411	-3.05089	2.39934
H	-1.86058	-3.5432	3.25928
C	-1.563	0.710785	5.1205
H	-2.28777	1.46885	5.40107
C	0.571751	-3.28508	-2.89652
H	1.03175	-2.35177	-3.20335
C	5.08749	-2.00134	2.08363
H	4.80748	-1.10682	2.64543
H	5.35124	-1.70209	1.06479
H	5.97169	-2.43882	2.55825
C	0.381056	-5.68971	-3.08465
H	0.687835	-6.62357	-3.54598
C	1.70494	5.65281	-2.44415
H	1.50569	6.59194	-2.95148
C	1.94848	-4.69446	0.428373
H	1.65281	-5.22773	-0.478183
H	1.07126	-4.62043	1.0781
H	2.70846	-5.295	0.939786
C	-1.03021	-0.164425	6.07427
H	-1.34173	-0.087819	7.11169
C	6.67541	0.74435	-2.13068
H	7.66394	0.576692	-2.54759
C	1.64503	5.58112	-1.05317
H	1.40376	6.46519	-0.470787
C	-2.95833	-2.18386	-3.23718
H	-2.73502	-3.23081	-3.06632
C	0.964824	-4.48466	-3.48691
H	1.72307	-4.479	-4.26452
C	6.44777	1.83808	-1.28933
H	7.2565	2.52361	-1.05487
C	-3.95799	-1.83506	-4.14355
H	-4.49891	-2.61539	-4.6704
C	3.51494	-3.41567	3.49841
H	4.34721	-3.92155	3.99729
H	2.66242	-4.10165	3.4737
H	3.25014	-2.54722	4.10985
H	1.83348	-1.07822	-1.43649

## Sheet: Fig 3b（right）
Time	Voltage
min	mA
0	87.5709
0.0007	87.5706
0.0013	87.5694
0.002	87.5679
0.0027	87.5671
0.0033	87.5667
0.004	87.5652
0.0047	87.564
0.0053	87.5633
0.006	87.5625
0.0067	87.5621
0.0073	87.5614
0.008	87.5602
0.0087	87.5598
0.0093	87.5587
0.01	87.5579
0.0107	87.5568
0.0113	87.5556
0.012	87.5545
0.0127	87.5533
0.0133	87.5522
0.014	87.5518
0.0147	87.5514
0.0153	87.5503
0.016	87.5491
0.0167	87.5476
0.0173	87.5464
0.018	87.5449
0.0187	87.5445
0.0193	87.5434
0.02	87.5422
0.0207	87.541
0.0213	87.5399
0.022	87.5391
0.0227	87.538
0.0233	87.5368
0.024	87.5357
0.0247	87.5341
0.0253	87.5326
0.026	87.5311
0.0267	87.5299
0.0273	87.5284
0.028	87.5269
0.0287	87.5257
0.0293	87.525
0.03	87.5234
0.0307	87.5223
0.0313	87.5211
0.032	87.52
0.0327	87.5188
0.0333	87.5181
0.034	87.5165
0.0347	87.5161
0.0353	87.5146
0.036	87.5142
0.0367	87.5131
0.0373	87.5123
0.038	87.5112
0.0387	87.51
0.0393	87.5092
0.04	87.5081
0.0407	87.5066
0.0413	87.5062
0.042	87.5054
0.0427	87.5046
0.0433	87.5039
0.044	87.5031
0.0447	87.5023
0.0453	87.5012
0.046	87.5008
0.0467	87.5004
0.0473	87.4993
0.048	87.4985
0.0487	87.4973
0.0493	87.4966
0.05	87.4958
0.0507	87.4954
0.0513	87.4943
0.052	87.4939
0.0527	87.4931
0.0533	87.4924
0.054	87.492
0.0547	87.4916
0.0553	87.4904
0.056	87.4897
0.0567	87.4885
0.0573	87.4885
0.058	87.4882
0.0587	87.4882
0.0593	87.4878
0.06	87.487
0.0607	87.4862
0.0613	87.4862
0.062	87.4862
0.0627	87.4851
0.0633	87.4843
0.064	87.4843
0.0647	87.4843
0.0653	87.4843
0.066	87.4843
0.0667	87.4835
0.0673	87.4835
0.068	87.4835
0.0687	87.4832
0.0693	87.4828
0.07	87.482
0.0707	87.482
0.0713	87.4816
0.072	87.482
0.0727	87.4828
0.0733	87.4828
0.074	87.482
0.0747	87.4816
0.0753	87.4813
0.076	87.4809
0.0767	87.4809
0.0773	87.4809
0.078	87.4801
0.0787	87.4797
0.0793	87.4797
0.08	87.4797
0.0807	87.4793
0.0813	87.4786
0.082	87.4782
0.0827	87.4778
0.0833	87.4782
0.084	87.4774
0.0847	87.4767
0.0853	87.4767
0.086	87.4767
0.0867	87.4767
0.0873	87.4763
0.088	87.4763
0.0887	87.4759
0.0893	87.4755
0.09	87.4755
0.0907	87.4759
0.0913	87.4755
0.092	87.4755
0.0927	87.4747
0.0933	87.4747
0.094	87.4747
0.0947	87.4747
0.0953	87.4747
0.096	87.4747
0.0967	87.4747
0.0973	87.4747
0.098	87.4747
0.0987	87.4747
0.0993	87.4744
0.1	87.4732
0.1007	87.474
0.1013	87.4732
0.102	87.4732
0.1027	87.4732
0.1033	87.4732
0.104	87.4728
0.1047	87.4728
0.1053	87.4728
0.106	87.4724
0.1067	87.4724
0.1073	87.472
0.108	87.472
0.1087	87.472
0.1093	87.4724
0.11	87.4724
0.1107	87.4724
0.1113	87.4724
0.112	87.4724
0.1127	87.4724
0.1133	87.4724
0.114	87.472
0.1147	87.4713
0.1153	87.4713
0.116	87.4713
0.1167	87.472
0.1173	87.472
0.118	87.472
0.1187	87.472
0.1193	87.4713
0.12	87.4713
0.1207	87.472
0.1213	87.4713
0.122	87.4713
0.1227	87.472
0.1233	87.472
0.124	87.4713
0.1247	87.472
0.1253	87.472
0.126	87.472
0.1267	87.4713
0.1273	87.4709
0.128	87.4705
0.1287	87.4698
0.1293	87.4694
0.13	87.469
0.1307	87.469
0.1313	87.469
0.132	87.469
0.1327	87.469
0.1333	87.4686
0.134	87.4686
0.1347	87.4686
0.1353	87.4678
0.136	87.4678
0.1367	87.4674
0.1373	87.4671
0.138	87.4671
0.1387	87.4663
0.1393	87.4659
0.14	87.4655
0.1407	87.4655
0.1413	87.4651
0.142	87.4644
0.1427	87.464
0.1433	87.4636
0.144	87.4636
0.1447	87.4636
0.1453	87.4636
0.146	87.4632
0.1467	87.4632
0.1473	87.4632
0.148	87.4632
0.1487	87.4625
0.1493	87.4625
0.15	87.4621
0.1507	87.4617
0.1513	87.4617
0.152	87.4609
0.1527	87.4609
0.1533	87.4605
0.154	87.4605
0.1547	87.4605
0.1553	87.4605
0.156	87.4605
0.1567	87.4605
0.1573	87.4605
0.158	87.4602
0.1587	87.4602
0.1593	87.4602
0.16	87.4605
0.1607	87.4605
0.1613	87.4605
0.162	87.4605
0.1627	87.4609
0.1633	87.4609
0.164	87.4609
0.1647	87.4605
0.1653	87.4602
0.166	87.4602
0.1667	87.4605
0.1673	87.4605
0.168	87.4605
0.1687	87.4609
0.1693	87.4609
0.17	87.4609
0.1707	87.4609
0.1713	87.4609
0.172	87.4609
0.1727	87.4609
0.1733	87.4605
0.174	87.4602
0.1747	87.4605
0.1753	87.4605
0.176	87.4602
0.1767	87.4602
0.1773	87.4602
0.178	87.4602
0.1787	87.4602
0.1793	87.4602
0.18	87.4598
0.1807	87.4598
0.1813	87.4598
0.182	87.4602
0.1827	87.4602
0.1833	87.4602
0.184	87.4602
0.1847	87.4602
0.1853	87.4602
0.186	87.4602
0.1867	87.4602
0.1873	87.4598
0.188	87.4598
0.1887	87.4598
0.1893	87.4598
0.19	87.4598
0.1907	87.4602
0.1913	87.4602
0.192	87.4598
0.1927	87.4602
0.1933	87.4602
0.194	87.4602
0.1947	87.4602
0.1953	87.4598
0.196	87.4598
0.1967	87.4598
0.1973	87.4598
0.198	87.4598
0.1987	87.4598
0.1993	87.4598
0.2	87.4598
0.2007	87.459
0.2013	87.459
0.202	87.459
0.2027	87.4586
0.2033	87.459
0.204	87.4598
0.2047	87.4598
0.2053	87.4598
0.206	87.4598
0.2067	87.4602
0.2073	87.4602
0.208	87.4602
0.2087	87.4605
0.2093	87.4602
0.21	87.4602
0.2107	87.4602
0.2113	87.4602
0.212	87.4605
0.2127	87.4609
0.2133	87.4617
0.214	87.4617
0.2147	87.4621
0.2153	87.4625
0.216	87.4625
0.2167	87.4625
0.2173	87.4632
0.218	87.4632
0.2187	87.4632
0.2193	87.4636
0.22	87.4636
0.2207	87.4636
0.2213	87.464
0.222	87.464
0.2227	87.464
0.2233	87.464
0.224	87.464
0.2247	87.464
0.2253	87.464
0.226	87.4651
0.2267	87.4651
0.2273	87.4651
0.228	87.4655
0.2287	87.4655
0.2293	87.4651
0.23	87.4651
0.2307	87.4644
0.2313	87.4644
0.232	87.464
0.2327	87.464
0.2333	87.464
0.234	87.464
0.2347	87.464
0.2353	87.464
0.236	87.464
0.2367	87.464
0.2373	87.4644
0.238	87.4644
0.2387	87.4644
0.2393	87.4644
0.24	87.4644
0.2407	87.4644
0.2413	87.4644
0.242	87.4651
0.2427	87.4644
0.2433	87.4651
0.244	87.4655
0.2447	87.4651
0.2453	87.4655
0.246	87.4655
0.2467	87.4659
0.2473	87.4671
0.248	87.4674
0.2487	87.4678
0.2493	87.4686
0.25	87.4686
0.2507	87.469
0.2513	87.4694
0.252	87.4694
0.2527	87.4698
0.2533	87.4705
0.254	87.4705
0.2547	87.4698
0.2553	87.4705
0.256	87.4705
0.2567	87.4709
0.2573	87.4713
0.258	87.472
0.2587	87.472
0.2593	87.4724
0.26	87.4724
0.2607	87.4724
0.2613	87.4728
0.262	87.4724
0.2627	87.4728
0.2633	87.4724
0.264	87.472
0.2647	87.472
0.2653	87.472
0.266	87.472
0.2667	87.4724
0.2673	87.472
0.268	87.472
0.2687	87.4724
0.2693	87.4724
0.27	87.4724
0.2707	87.4728
0.2713	87.4732
0.272	87.4732
0.2727	87.474
0.2733	87.474
0.274	87.474
0.2747	87.474
0.2753	87.474
0.276	87.474
0.2767	87.474
0.2773	87.4744
0.278	87.4747
0.2787	87.4759
0.2793	87.4759
0.28	87.4767
0.2807	87.4774
0.2813	87.4774
0.282	87.4774
0.2827	87.4774
0.2833	87.4778
0.284	87.4782
0.2847	87.4782
0.2853	87.4786
0.286	87.4786
0.2867	87.4793
0.2873	87.4793
0.288	87.4797
0.2887	87.4797
0.2893	87.4801
0.29	87.4801
0.2907	87.4801
0.2913	87.4801
0.292	87.4809
0.2927	87.4813
0.2933	87.4816
0.294	87.4813
0.2947	87.4809
0.2953	87.4809
0.296	87.4813
0.2967	87.4809
0.2973	87.4813
0.298	87.4816
0.2987	87.482
0.2993	87.4828
0.3	87.482
0.3007	87.4828
0.3013	87.4828
0.302	87.4828
0.3027	87.4832
0.3033	87.4832
0.304	87.4832
0.3047	87.4832
0.3053	87.4832
0.306	87.4832
0.3067	87.4835
0.3073	87.4843
0.308	87.4847
0.3087	87.4847
0.3093	87.4847
0.31	87.4847
0.3107	87.4847
0.3113	87.4851
0.312	87.4851
0.3127	87.4851
0.3133	87.4855
0.314	87.4855
0.3147	87.4855
0.3153	87.4855
0.316	87.4855
0.3167	87.4862
0.3173	87.4862
0.318	87.4866
0.3187	87.4866
0.3193	87.4866
0.32	87.4866
0.3207	87.4866
0.3213	87.4866
0.322	87.487
0.3227	87.487
0.3233	87.487
0.324	87.487
0.3247	87.487
0.3253	87.487
0.326	87.487
0.3267	87.487
0.3273	87.4878
0.328	87.4878
0.3287	87.4878
0.3293	87.4878
0.33	87.487
0.3307	87.487
0.3313	87.487
0.332	87.487
0.3327	87.487
0.3333	87.487
0.334	87.487
0.3347	87.4866
0.3353	87.4866
0.336	87.4866
0.3367	87.4862
0.3373	87.4862
0.338	87.4862
0.3387	87.4855
0.3393	87.4855
0.34	87.4855
0.3407	87.4855
0.3413	87.4851
0.342	87.4851
0.3427	87.4851
0.3433	87.4847
0.344	87.4847
0.3447	87.4847
0.3453	87.4847
0.346	87.4847
0.3467	87.4851
0.3473	87.4851
0.348	87.4847
0.3487	87.4847
0.3493	87.4843
0.35	87.4835
0.3507	87.4835
0.3513	87.4843
0.352	87.4835
0.3527	87.4835
0.3533	87.4843
0.354	87.4843
0.3547	87.4843
0.3553	87.4847
0.356	87.4843
0.3567	87.4835
0.3573	87.4832
0.358	87.4832
0.3587	87.4828
0.3593	87.4828
0.36	87.4832
0.3607	87.4828
0.3613	87.4828
0.362	87.482
0.3627	87.482
0.3633	87.4816
0.364	87.4816
0.3647	87.4816
0.3653	87.4816
0.366	87.4816
0.3667	87.482
0.3673	87.4816
0.368	87.4816
0.3687	87.4816
0.3693	87.4813
0.37	87.4809
0.3707	87.4801
0.3713	87.4797
0.372	87.4793
0.3727	87.4793
0.3733	87.4797
0.374	87.4801
0.3747	87.4809
0.3753	87.4809
0.376	87.4801
0.3767	87.4797
0.3773	87.4797
0.378	87.4797
0.3787	87.4797
0.3793	87.4793
0.38	87.4793
0.3807	87.4786
0.3813	87.4786
0.382	87.4782
0.3827	87.4782
0.3833	87.4778
0.384	87.4778
0.3847	87.4778
0.3853	87.4778
0.386	87.4778
0.3867	87.4778
0.3873	87.4778
0.388	87.4778
0.3887	87.4782
0.3893	87.4782
0.39	87.4778
0.3907	87.4774
0.3913	87.4767
0.392	87.4767
0.3927	87.4767
0.3933	87.4767
0.394	87.4767
0.3947	87.4763
0.3953	87.4763
0.396	87.4763
0.3967	87.4763
0.3973	87.4763
0.398	87.4763
0.3987	87.4763
0.3993	87.4763
0.4	87.4759
0.4007	87.4755
0.4013	87.4747
0.402	87.4747
0.4027	87.4747
0.4033	87.4747
0.404	87.4747
0.4047	87.4747
0.4053	87.4744
0.406	87.4744
0.4067	87.4744
0.4073	87.474
0.408	87.474
0.4087	87.4732
0.4093	87.4728
0.41	87.4728
0.4107	87.4724
0.4113	87.4724
0.412	87.4724
0.4127	87.472
0.4133	87.4713
0.414	87.4709
0.4147	87.4705
0.4153	87.4698
0.416	87.4698
0.4167	87.4705
0.4173	87.4709
0.418	87.4709
0.4187	87.4709
0.4193	87.4709
0.42	87.4709
0.4207	87.4709
0.4213	87.4709
0.422	87.4705
0.4227	87.4698
0.4233	87.4698
0.424	87.4698
0.4247	87.4698
0.4253	87.4705
0.426	87.4709
0.4267	87.4709
0.4273	87.4713
0.428	87.4713
0.4287	87.4713
0.4293	87.472
0.43	87.472
0.4307	87.472
0.4313	87.4724
0.432	87.4728
0.4327	87.4728
0.4333	87.4724
0.434	87.4724
0.4347	87.472
0.4353	87.472
0.436	87.4713
0.4367	87.4713
0.4373	87.4713
0.438	87.4709
0.4387	87.4713
0.4393	87.472
0.44	87.472
0.4407	87.4724
0.4413	87.4724
0.442	87.4724
0.4427	87.4724
0.4433	87.4724
0.444	87.4724
0.4447	87.4724
0.4453	87.472
0.446	87.472
0.4467	87.4724
0.4473	87.4732
0.448	87.4732
0.4487	87.4732
0.4493	87.4732
0.45	87.474
0.4507	87.474
0.4513	87.4744
0.452	87.4744
0.4527	87.4747
0.4533	87.4747
0.454	87.4747
0.4547	87.4755
0.4553	87.4755
0.456	87.4755
0.4567	87.4755
0.4573	87.4755
0.458	87.4755
0.4587	87.4755
0.4593	87.4755
0.46	87.4755
0.4607	87.4755
0.4613	87.4755
0.462	87.4759
0.4627	87.4763
0.4633	87.4767
0.464	87.4763
0.4647	87.4763
0.4653	87.4763
0.466	87.4763
0.4667	87.4767
0.4673	87.4767
0.468	87.4767
0.4687	87.4774
0.4693	87.4774
0.47	87.4778
0.4707	87.4782
0.4713	87.4786
0.472	87.4793
0.4727	87.4797
0.4733	87.4801
0.474	87.4809
0.4747	87.4813
0.4753	87.4816
0.476	87.482
0.4767	87.482
0.4773	87.4828
0.478	87.4832
0.4787	87.4835
0.4793	87.4843
0.48	87.4843
0.4807	87.4847
0.4813	87.4851
0.482	87.4855
0.4827	87.4866
0.4833	87.487
0.484	87.4882
0.4847	87.4889
0.4853	87.4897
0.486	87.4904
0.4867	87.4908
0.4873	87.4916
0.488	87.492
0.4887	87.4924
0.4893	87.4924
0.49	87.4931
0.4907	87.4935
0.4913	87.4939
0.492	87.4943
0.4927	87.4954
0.4933	87.4966
0.494	87.497
0.4947	87.4973
0.4953	87.4973
0.496	87.4973
0.4967	87.4977
0.4973	87.4985
0.498	87.4993
0.4987	87.5
0.4993	87.5
0.5	87.5
0.5007	87.5
0.5013	87.5
0.502	87.5
0.5027	87.5
0.5033	87.5
0.504	87.5
0.5047	87.5
0.5053	87.5
0.506	87.5
0.5067	87.5004
0.5073	87.5004
0.508	87.5004
0.5087	87.5004
0.5093	87.5
0.51	87.5
0.5107	87.5
0.5113	87.5
0.512	87.5004
0.5127	87.5008
0.5133	87.5008
0.514	87.5008
0.5147	87.5008
0.5153	87.5008
0.516	87.5008
0.5167	87.5008
0.5173	87.5008
0.518	87.5012
0.5187	87.5019
0.5193	87.5023
0.52	87.5031
0.5207	87.5039
0.5213	87.5046
0.522	87.5062
0.5227	87.5081
0.5233	87.5092
0.524	87.5112
0.5247	87.5135
0.5253	87.5161
0.526	87.5196
0.5267	87.5238
0.5273	87.5288
0.528	87.5345
0.5287	87.5422
0.5293	87.5503
0.53	87.5606
0.5307	87.5725
0.5313	87.5863
0.532	87.6028
0.5327	87.6227
0.5333	87.6457
0.534	87.6722
0.5347	87.702
0.5353	87.7362
0.536	87.7764
0.5367	87.8217
0.5373	87.8738
0.538	87.9324
0.5387	87.9995
0.5393	88.075
0.54	88.1601
0.5407	88.2556
0.5413	88.3625
0.542	88.4821
0.5427	88.614
0.5433	88.7604
0.544	88.9222
0.5447	89.1001
0.5453	89.294
0.546	89.506
0.5467	89.7379
0.5473	89.989
0.548	90.2608
0.5487	90.5544
0.5493	90.8699
0.55	91.2076
0.5507	91.5691
0.5513	91.954
0.552	92.3638
0.5527	92.7969
0.5533	93.2554
0.554	93.7376
0.5547	94.244
0.5553	94.7742
0.556	95.3273
0.5567	95.9031
0.5573	96.5011
0.558	97.119
0.5587	97.7557
0.5593	98.4112
0.56	99.0828
0.5607	99.769
0.5613	100.468
0.562	101.177
0.5627	101.895
0.5633	102.618
0.564	103.346
0.5647	104.073
0.5653	104.8
0.566	105.521
0.5667	106.235
0.5673	106.938
0.568	107.629
0.5687	108.302
0.5693	108.956
0.57	109.587
0.5707	110.193
0.5713	110.77
0.572	111.316
0.5727	111.827
0.5733	112.302
0.574	112.738
0.5747	113.132
0.5753	113.483
0.576	113.787
0.5767	114.045
0.5773	114.254
0.578	114.414
0.5787	114.524
0.5793	114.584
0.58	114.592
0.5807	114.549
0.5813	114.456
0.582	114.313
0.5827	114.121
0.5833	113.881
0.584	113.595
0.5847	113.264
0.5853	112.892
0.586	112.479
0.5867	112.028
0.5873	111.543
0.588	111.024
0.5887	110.477
0.5893	109.904
0.59	109.306
0.5907	108.689
0.5913	108.055
0.592	107.406
0.5927	106.747
0.5933	106.081
0.594	105.41
0.5947	104.737
0.5953	104.065
0.596	103.395
0.5967	102.732
0.5973	102.076
0.598	101.43
0.5987	100.796
0.5993	100.176
0.6	99.5708
0.6007	98.982
0.6013	98.4108
0.602	97.8573
0.6027	97.3233
0.6033	96.8097
0.604	96.3156
0.6047	95.8418
0.6053	95.3883
0.606	94.9555
0.6067	94.5438
0.6073	94.1524
0.608	93.7806
0.6087	93.4287
0.6093	93.0959
0.61	92.7808
0.6107	92.4834
0.6113	92.2039
0.612	91.9406
0.6127	91.6937
0.6133	91.4622
0.614	91.2444
0.6147	91.0409
0.6153	90.8511
0.616	90.6729
0.6167	90.5073
0.6173	90.3524
0.618	90.2079
0.6187	90.0737
0.6193	89.9492
0.62	89.8326
0.6207	89.7245
0.6213	89.6245
0.622	89.5313
0.6227	89.4447
0.6233	89.3638
0.624	89.2887
0.6247	89.2193
0.6253	89.1545
0.626	89.0939
0.6267	89.038
0.6273	88.9862
0.628	88.9375
0.6287	88.8927
0.6293	88.8505
0.63	88.8118
0.6307	88.7762
0.6313	88.7428
0.632	88.711
0.6327	88.6818
0.6333	88.655
0.634	88.6293
0.6347	88.606
0.6353	88.5833
0.636	88.5615
0.6367	88.5419
0.6373	88.5228
0.638	88.5048
0.6387	88.4879
0.6393	88.4718
0.64	88.4572
0.6407	88.443
0.6413	88.4292
0.642	88.4158
0.6427	88.4035
0.6433	88.392
0.644	88.3809
0.6447	88.3702
0.6453	88.3598
0.646	88.3507
0.6467	88.3414
0.6473	88.3319
0.648	88.323
0.6487	88.315
0.6493	88.3062
0.65	88.2977
0.6507	88.2897
0.6513	88.2824
0.652	88.2751
0.6527	88.2678
0.6533	88.2609
0.654	88.2544
0.6547	88.2487
0.6553	88.2422
0.656	88.236
0.6567	88.2295
0.6573	88.223
0.658	88.2173
0.6587	88.2119
0.6593	88.2065
0.66	88.2015
0.6607	88.1958
0.6613	88.19
0.662	88.1854
0.6627	88.1801
0.6633	88.1747
0.664	88.1689
0.6647	88.1643
0.6653	88.1594
0.666	88.1548
0.6667	88.1505
0.6673	88.1459
0.668	88.141
0.6687	88.1368
0.6693	88.1329
0.67	88.1283
0.6707	88.1241
0.6713	88.1191
0.672	88.1145
0.6727	88.1107
0.6733	88.1065
0.674	88.1022
0.6747	88.0984
0.6753	88.0942
0.676	88.0896
0.6767	88.0854
0.6773	88.0812
0.678	88.0777
0.6787	88.0735
0.6793	88.0689
0.68	88.0654
0.6807	88.062
0.6813	88.0582
0.682	88.0547
0.6827	88.0513
0.6833	88.0474
0.684	88.0436
0.6847	88.0401
0.6853	88.0363
0.686	88.0321
0.6867	88.0286
0.6873	88.0248
0.688	88.0214
0.6887	88.0179
0.6893	88.0145
0.69	88.0118
0.6907	88.0083
0.6913	88.0049
0.692	88.0018
0.6927	87.9988
0.6933	87.9953
0.694	87.9926
0.6947	87.9892
0.6953	87.9861
0.696	87.983
0.6967	87.9804
0.6973	87.9773
0.698	87.9742
0.6987	87.9715
0.6993	87.9681
0.7	87.965
0.7007	87.9616
0.7013	87.9581
0.702	87.955
0.7027	87.9524
0.7033	87.9489
0.704	87.9458
0.7047	87.9428
0.7053	87.9405
0.706	87.9374
0.7067	87.9347
0.7073	87.9317
0.708	87.9286
0.7087	87.9259
0.7093	87.9228
0.71	87.9202
0.7107	87.9175
0.7113	87.9144
0.712	87.9113
0.7127	87.9094
0.7133	87.9068
0.714	87.9037
0.7147	87.9014
0.7153	87.8983
0.716	87.8956
0.7167	87.8929
0.7173	87.891
0.718	87.8891
0.7187	87.8864
0.7193	87.8841
0.72	87.8822
0.7207	87.8803
0.7213	87.8776
0.722	87.8745
0.7227	87.8722
0.7233	87.87
0.724	87.8673
0.7247	87.865
0.7253	87.8631
0.726	87.8611
0.7267	87.8585
0.7273	87.8565
0.728	87.8546
0.7287	87.8527
0.7293	87.85
0.73	87.8477
0.7307	87.8458
0.7313	87.8427
0.732	87.8408
0.7327	87.8389
0.7333	87.837
0.734	87.8343
0.7347	87.832
0.7353	87.8301
0.736	87.8278
0.7367	87.8251
0.7373	87.822
0.738	87.8201
0.7387	87.8182
0.7393	87.8163
0.74	87.8144
0.7407	87.8124
0.7413	87.8105
0.742	87.8079
0.7427	87.8055
0.7433	87.8036
0.744	87.8017
0.7447	87.799
0.7453	87.7967
0.746	87.7944
0.7467	87.7921
0.7473	87.7902
0.748	87.7887
0.7487	87.7868
0.7493	87.7845
0.75	87.7826
0.7507	87.7806
0.7513	87.7787
0.752	87.776
0.7527	87.7741
0.7533	87.7726
0.754	87.7718
0.7547	87.7703
0.7553	87.7684
0.756	87.7665
0.7567	87.7642
0.7573	87.763
0.758	87.7615
0.7587	87.7596
0.7593	87.7576
0.76	87.7553
0.7607	87.753
0.7613	87.7515
0.762	87.7496
0.7627	87.7481
0.7633	87.7465
0.764	87.7454
0.7647	87.7431
0.7653	87.7412
0.766	87.7396
0.7667	87.7385
0.7673	87.7362
0.768	87.735
0.7687	87.7335
0.7693	87.7323
0.77	87.7304
0.7707	87.7285
0.7713	87.7266
0.772	87.725
0.7727	87.7235
0.7733	87.7216
0.774	87.7197
0.7747	87.7178
0.7753	87.7162
0.776	87.7147
0.7767	87.7128
0.7773	87.7113
0.778	87.7093
0.7787	87.7086
0.7793	87.7063
0.78	87.7051
0.7807	87.7028
0.7813	87.7017
0.782	87.7001
0.7827	87.6986
0.7833	87.6967
0.784	87.6951
0.7847	87.6936
0.7853	87.6921
0.786	87.6902
0.7867	87.6886
0.7873	87.6871
0.788	87.686
0.7887	87.6844
0.7893	87.6829
0.79	87.6817
0.7907	87.681
0.7913	87.6798
0.792	87.6783
0.7927	87.6775
0.7933	87.676
0.794	87.6748
0.7947	87.6741
0.7953	87.6725
0.796	87.6718
0.7967	87.6695
0.7973	87.6683
0.798	87.6668
0.7987	87.6653
0.7993	87.6633
0.8	87.6622
0.8007	87.6607
0.8013	87.6587
0.802	87.6572
0.8027	87.656
0.8033	87.6545
0.804	87.653
0.8047	87.6514
0.8053	87.6503
0.806	87.6492
0.8067	87.648
0.8073	87.6465
0.808	87.6449
0.8087	87.6442
0.8093	87.6426
0.81	87.6415
0.8107	87.6403
0.8113	87.638
0.812	87.6369
0.8127	87.6354
0.8133	87.6342
0.814	87.6327
0.8147	87.6315
0.8153	87.6304
0.816	87.63
0.8167	87.6288
0.8173	87.6285
0.818	87.6281
0.8187	87.6269
0.8193	87.6258
0.82	87.625
0.8207	87.6239
0.8213	87.6231
0.822	87.6215
0.8227	87.6204
0.8233	87.6192
0.824	87.6181
0.8247	87.6166
0.8253	87.615
0.826	87.6143
0.8267	87.613
0.8273	87.613
0.828	87.614
0.8287	87.615
0.8293	87.615
0.83	87.616
0.8307	87.616
0.8313	87.616
0.832	87.618
0.8327	87.618
0.8333	87.619
0.834	87.619
0.8347	87.619
0.8353	87.619
0.836	87.619
0.8367	87.62
0.8373	87.623
0.838	87.624
0.8387	87.625
0.8393	87.627
0.84	87.627
0.8407	87.627
0.8413	87.628
0.842	87.629
0.8427	87.629
0.8433	87.629
0.844	87.629
0.8447	87.63
0.8453	87.632
0.846	87.633
0.8467	87.633
0.8473	87.633
0.848	87.634
0.8487	87.634
0.8493	87.636
0.85	87.636
0.8507	87.637
0.8513	87.637
0.852	87.638
0.8527	87.638
0.8533	87.638
0.854	87.638
0.8547	87.639
0.8553	87.639
0.856	87.638
0.8567	87.638
0.8573	87.638
0.858	87.638
0.8587	87.638
0.8593	87.639
0.86	87.638
0.8607	87.638
0.8613	87.637
0.862	87.637
0.8627	87.636
0.8633	87.636
0.864	87.637
0.8647	87.636
0.8653	87.634
0.866	87.633
0.8667	87.632
0.8673	87.63
0.868	87.63
0.8687	87.628
0.8693	87.627
0.87	87.627
0.8707	87.625
0.8713	87.624
0.872	87.623
0.8727	87.623
0.8733	87.623
0.874	87.623
0.8747	87.623
0.8753	87.623
0.876	87.622
0.8767	87.62
0.8773	87.62
0.878	87.619
0.8787	87.616
0.8793	87.615
0.88	87.615
0.8807	87.614
0.8813	87.613
0.882	87.611
0.8827	87.61
0.8833	87.609
0.884	87.609
0.8847	87.607
0.8853	87.607
0.886	87.607
0.8867	87.606
0.8873	87.605
0.888	87.604
0.8887	87.602
0.8893	87.601
0.89	87.6
0.8907	87.597
0.8913	87.595
0.892	87.592
0.8927	87.591
0.8933	87.591
0.894	87.59
0.8947	87.588
0.8953	87.587
0.896	87.586
0.8967	87.584
0.8973	87.583
0.898	87.582
0.8987	87.581
0.8993	87.579
0.9	87.578
0.9007	87.575
0.9013	87.573
0.902	87.572
0.9027	87.57
0.9033	87.569
0.904	87.566
0.9047	87.564
0.9053	87.563
0.906	87.56
0.9067	87.559
0.9073	87.559
0.908	87.558
0.9087	87.556
0.9093	87.554
0.91	87.552
0.9107	87.551
0.9113	87.551
0.912	87.55
0.9127	87.549
0.9133	87.546
0.914	87.543
0.9147	87.542
0.9153	87.541
0.916	87.54
0.9167	87.537
0.9173	87.536
0.918	87.536
0.9187	87.534
0.9193	87.532
0.92	87.529
0.9207	87.528
0.9213	87.527
0.922	87.526
0.9227	87.526
0.9233	87.523
0.924	87.52
0.9247	87.519
0.9253	87.518
0.926	87.517
0.9267	87.514
0.9273	87.511
0.928	87.509
0.9287	87.508
0.9293	87.506
0.93	87.505
0.9307	87.504
0.9313	87.502
0.932	87.501
0.9327	87.5
0.9333	87.5
0.934	87.499
0.9347	87.496
0.9353	87.494
0.936	87.492
0.9367	87.492
0.9373	87.491
0.938	87.491
0.9387	87.49
0.9393	87.487
0.94	87.486
0.9407	87.485
0.9413	87.485
0.942	87.483
0.9427	87.482
0.9433	87.481
0.944	87.479
0.9447	87.478
0.9453	87.477
0.946	87.476
0.9467	87.476
0.9473	87.474
0.948	87.473
0.9487	87.472
0.9493	87.47
0.95	87.469
0.9507	87.467
0.9513	87.467
0.952	87.467
0.9527	87.467
0.9533	87.464
0.954	87.464
0.9547	87.463
0.9553	87.46
0.956	87.46
0.9567	87.46
0.9573	87.459
0.958	87.456
0.9587	87.456
0.9593	87.455
0.96	87.454
0.9607	87.454
0.9613	87.454
0.962	87.454
0.9627	87.453
0.9633	87.45
0.964	87.449
0.9647	87.447
0.9653	87.446
0.966	87.445
0.9667	87.444
0.9673	87.444
0.968	87.442
0.9687	87.441
0.9693	87.44
0.97	87.44
0.9707	87.438
0.9713	87.437
0.972	87.437
0.9727	87.436
0.9733	87.435
0.974	87.435
0.9747	87.435
0.9753	87.433
0.976	87.433
0.9767	87.433
0.9773	87.432
0.978	87.43
0.9787	87.428
0.9793	87.427
0.98	87.427
0.9807	87.427
0.9813	87.426
0.982	87.426
0.9827	87.424
0.9833	87.423
0.984	87.423
0.9847	87.423
0.9853	87.423
0.986	87.423
0.9867	87.423
0.9873	87.423
0.988	87.422
0.9887	87.421
0.9893	87.419
0.99	87.418
0.9907	87.417
0.9913	87.417
0.992	87.415
0.9927	87.415
0.9933	87.414
0.994	87.414
0.9947	87.414
0.9953	87.413
0.996	87.413
0.9967	87.412
0.9973	87.41
0.998	87.412
0.9987	87.41
0.9993	87.41
1	87.41
1.0007	87.409
1.0013	87.408
1.002	87.406
1.0027	87.405
1.0033	87.404
1.004	87.403
1.0047	87.401
1.0053	87.401
1.006	87.401
1.0067	87.401
1.0073	87.401
1.008	87.399
1.0087	87.399
1.0093	87.396
1.01	87.396
1.0107	87.395
1.0113	87.395
1.012	87.395
1.0127	87.394
1.0133	87.392
1.014	87.392
1.0147	87.391
1.0153	87.39
1.016	87.39
1.0167	87.39
1.0173	87.39
1.018	87.39
1.0187	87.39
1.0193	87.39
1.02	87.389
1.0207	87.389
1.0213	87.389
1.022	87.387
1.0227	87.387
1.0233	87.386
1.024	87.385
1.0247	87.386
1.0253	87.385
1.026	87.385
1.0267	87.383
1.0273	87.382
1.028	87.381
1.0287	87.38
1.0293	87.381
1.03	87.381
1.0307	87.381
1.0313	87.38
1.032	87.381
1.0327	87.38
1.0333	87.38
1.034	87.378
1.0347	87.377
1.0353	87.376
1.036	87.374
1.0367	87.376
1.0373	87.374
1.038	87.374
1.0387	87.374
1.0393	87.374
1.04	87.376
1.0407	87.376
1.0413	87.374
1.042	87.374
1.0427	87.374
1.0433	87.374
1.044	87.374
1.0447	87.374
1.0453	87.374
1.046	87.374
1.0467	87.374
1.0473	87.373
1.048	87.373
1.0487	87.372
1.0493	87.372
1.05	87.371
1.0507	87.369
1.0513	87.369
1.052	87.369
1.0527	87.371
1.0533	87.369
1.054	87.369
1.0547	87.369
1.0553	87.369
1.056	87.368
1.0567	87.367
1.0573	87.367
1.058	87.367
1.0587	87.367
1.0593	87.366
1.06	87.366
1.0607	87.366
1.0613	87.366
1.062	87.366
1.0627	87.364
1.0633	87.364
1.064	87.363
1.0647	87.363
1.0653	87.363
1.066	87.363
1.0667	87.363
1.0673	87.364
1.068	87.364
1.0687	87.364
1.0693	87.362
1.07	87.36
1.0707	87.36
1.0713	87.36
1.072	87.36
1.0727	87.36
1.0733	87.359
1.074	87.359
1.0747	87.359
1.0753	87.359
1.076	87.36
1.0767	87.36
1.0773	87.36
1.078	87.36
1.0787	87.36
1.0793	87.359
1.08	87.358
1.0807	87.359
1.0813	87.359
1.082	87.358
1.0827	87.358
1.0833	87.358
1.084	87.358
1.0847	87.358
1.0853	87.358
1.086	87.359
1.0867	87.36
1.0873	87.36
1.088	87.359
1.0887	87.358
1.0893	87.357
1.09	87.358
1.0907	87.357
1.0913	87.357
1.092	87.355
1.0927	87.354
1.0933	87.354
1.094	87.354
1.0947	87.353
1.0953	87.353
1.096	87.353
1.0967	87.353
1.0973	87.351
1.098	87.35
1.0987	87.351
1.0993	87.35
1.1	87.35
1.1007	87.35
1.1013	87.349
1.102	87.348
1.1027	87.348
1.1033	87.348
1.104	87.346
1.1047	87.346
1.1053	87.346
1.106	87.346
1.1067	87.345
1.1073	87.346
1.108	87.345
1.1087	87.345
1.1093	87.345
1.11	87.344
1.1107	87.342
1.1113	87.342
1.112	87.341
1.1127	87.341
1.1133	87.341
1.114	87.341
1.1147	87.342
1.1153	87.342
1.116	87.342
1.1167	87.341
1.1173	87.34
1.118	87.34
1.1187	87.34
1.1193	87.339
1.12	87.337
1.1207	87.337
1.1213	87.337
1.122	87.337
1.1227	87.337
1.1233	87.337
1.124	87.336
1.1247	87.336
1.1253	87.336
1.126	87.336
1.1267	87.336
1.1273	87.336
1.128	87.336
1.1287	87.336
1.1293	87.337
1.13	87.337
1.1307	87.337
1.1313	87.336
1.132	87.335
1.1327	87.335
1.1333	87.335
1.134	87.335
1.1347	87.335
1.1353	87.335
1.136	87.336
1.1367	87.336
1.1373	87.336
1.138	87.336
1.1387	87.336
1.1393	87.336
1.14	87.336
1.1407	87.336
1.1413	87.336
1.142	87.336
1.1427	87.336
1.1433	87.336
1.144	87.336
1.1447	87.336
1.1453	87.336
1.146	87.335
1.1467	87.335
1.1473	87.335
1.148	87.335
1.1487	87.335
1.1493	87.335
1.15	87.335
1.1507	87.335
1.1513	87.335
1.152	87.335
1.1527	87.334
1.1533	87.334
1.154	87.334
1.1547	87.334
1.1553	87.334
1.156	87.334
1.1567	87.334
1.1573	87.335
1.158	87.335
1.1587	87.335
1.1593	87.335
1.16	87.335
1.1607	87.335
1.1613	87.335
1.162	87.335
1.1627	87.335
1.1633	87.335
1.164	87.336
1.1647	87.336
1.1653	87.336
1.166	87.336
1.1667	87.336
1.1673	87.336
1.168	87.336
1.1687	87.336
1.1693	87.336
1.17	87.336
1.1707	87.336
1.1713	87.336
1.172	87.336
1.1727	87.336
1.1733	87.335
1.174	87.334
1.1747	87.332
1.1753	87.332
1.176	87.332
1.1767	87.332
1.1773	87.332
1.178	87.332
1.1787	87.332
1.1793	87.332
1.18	87.332
1.1807	87.331
1.1813	87.33
1.182	87.33
1.1827	87.33
1.1833	87.33
1.184	87.33
1.1847	87.33
1.1853	87.33
1.186	87.328
1.1867	87.328
1.1873	87.328
1.188	87.327
1.1887	87.326
1.1893	87.325
1.19	87.326
1.1907	87.325
1.1913	87.326
1.192	87.325
1.1927	87.325
1.1933	87.325
1.194	87.323
1.1947	87.323
1.1953	87.322
1.196	87.321
1.1967	87.319
1.1973	87.318
1.198	87.319
1.1987	87.318
1.1993	87.318
1.2	87.317
1.2007	87.317
1.2013	87.317
1.202	87.316
1.2027	87.317
1.2033	87.317
1.204	87.316
1.2047	87.316
1.2053	87.316
1.206	87.316
1.2067	87.314
1.2073	87.316
1.208	87.316
1.2087	87.317
1.2093	87.317
1.21	87.316
1.2107	87.317
1.2113	87.316
1.212	87.314
1.2127	87.314
1.2133	87.314
1.214	87.314
1.2147	87.314
1.2153	87.314
1.216	87.313
1.2167	87.313
1.2173	87.312
1.218	87.31
1.2187	87.31
1.2193	87.309
1.22	87.308
1.2207	87.308
1.2213	87.308
1.222	87.308
1.2227	87.308
1.2233	87.308
1.224	87.307
1.2247	87.305
1.2253	87.304
1.226	87.303
1.2267	87.302
1.2273	87.3
1.228	87.299
1.2287	87.3
1.2293	87.3
1.23	87.3
1.2307	87.3
1.2313	87.299
1.232	87.299
1.2327	87.299
1.2333	87.299
1.234	87.298
1.2347	87.298
1.2353	87.296
1.236	87.296
1.2367	87.296
1.2373	87.296
1.238	87.296
1.2387	87.295
1.2393	87.294
1.24	87.294
1.2407	87.294
1.2413	87.294
1.242	87.294
1.2427	87.293
1.2433	87.293
1.244	87.293
1.2447	87.294
1.2453	87.294
1.246	87.293
1.2467	87.293
1.2473	87.293
1.248	87.293
1.2487	87.293
1.2493	87.293
1.25	87.291
1.2507	87.291
1.2513	87.291
1.252	87.291
1.2527	87.291
1.2533	87.291
1.254	87.291
1.2547	87.29
1.2553	87.291
1.256	87.293
1.2567	87.291
1.2573	87.291
1.258	87.291
1.2587	87.291
1.2593	87.291
1.26	87.293
1.2607	87.293
1.2613	87.291
1.262	87.291
1.2627	87.293
1.2633	87.291
1.264	87.291
1.2647	87.291
1.2653	87.291
1.266	87.291
1.2667	87.293
1.2673	87.294
1.268	87.293
1.2687	87.294
1.2693	87.294
1.27	87.293
1.2707	87.293
1.2713	87.293
1.272	87.293
1.2727	87.291
1.2733	87.291
1.274	87.291
1.2747	87.291
1.2753	87.291
1.276	87.293
1.2767	87.293
1.2773	87.293
1.278	87.293
1.2787	87.293
1.2793	87.291
1.28	87.293
1.2807	87.291
1.2813	87.291
1.282	87.29
1.2827	87.29
1.2833	87.289
1.284	87.289
1.2847	87.29
1.2853	87.289
1.286	87.289
1.2867	87.29
1.2873	87.289
1.288	87.289
1.2887	87.287
1.2893	87.287
1.29	87.287
1.2907	87.287
1.2913	87.287
1.292	87.287
1.2927	87.286
1.2933	87.286
1.294	87.285
1.2947	87.286
1.2953	87.286
1.296	87.287
1.2967	87.287
1.2973	87.289
1.298	87.287
1.2987	87.289
1.2993	87.287
1.3	87.289
1.3007	87.287
1.3013	87.287
1.302	87.287
1.3027	87.287
1.3033	87.286
1.304	87.286
1.3047	87.286
1.3053	87.287
1.306	87.287
1.3067	87.289
1.3073	87.289
1.308	87.289
1.3087	87.289
1.3093	87.29
1.31	87.29
1.3107	87.291
1.3113	87.291
1.312	87.29
1.3127	87.289
1.3133	87.289
1.314	87.289
1.3147	87.289
1.3153	87.289
1.316	87.289
1.3167	87.289
1.3173	87.29
1.318	87.289
1.3187	87.289
1.3193	87.287
1.32	87.287
1.3207	87.287
1.3213	87.287
1.322	87.286
1.3227	87.287
1.3233	87.286
1.324	87.285
1.3247	87.284
1.3253	87.282
1.326	87.281
1.3267	87.28
1.3273	87.28
1.328	87.28
1.3287	87.28
1.3293	87.28
1.33	87.278
1.3307	87.277
1.3313	87.277
[truncated: 2,502 more rows]

## Sheet: Fig 6a (left)
Wavelength	ε						Wavelength	ε
nm	10000 L/(mol·cm)						nm	10000 L/(mol·cm)
	1	2a	2b	2c	2d	2g		2e	2f	2h
800	-0.0699	0.000615696	0.01662	-0.00879	0.00926	-0.00181	300	2.905	2.25426	3.75653
799	0.00396	0.000545233	0.01782	-0.00849	0.00843	-0.00194	300.5	2.88944	2.24459	3.73528
798	0.00381	0.000338346	0.0177	-0.00965	0.01057	-0.00199	301	2.86222	2.23122	3.70458
797	0.00352	0.000629052	0.01811	-0.00861	0.01079	-0.00195	301.5	2.83208	2.21412	3.66681
796	0.00366	0.000634667	0.01724	-0.00828	0.0099	-0.00192	302	2.79514	2.19554	3.63139
795	0.00361	0.000762133	0.01695	-0.00833	0.00966	-0.00182	302.5	2.76694	2.17993	3.59361
794	0.00361	0.000507198	0.01709	-0.00882	0.00969	-0.00203	303	2.73389	2.16358	3.56056
793	0.00341	0.000945109	0.01729	-0.00802	0.01037	-0.00161	303.5	2.70764	2.14872	3.5275
792	0.00359	0.000462821	0.01828	-0.00791	0.01139	-0.00144	304	2.67847	2.13385	3.49681
791	0.0035	0.000535699	0.01805	-0.00819	0.00959	-0.00199	304.5	2.65417	2.12047	3.46139
790	0.00363	0.00093713	0.01855	-0.00787	0.01106	-0.00166	305	2.62014	2.09892	3.43306
789	0.0038	0.001	0.01807	-0.00767	0.01123	-0.00142	305.5	2.60167	2.08257	3.40472
788	0.00346	0.000677762	0.01805	-0.00802	0.01001	-0.00111	306	2.57444	2.07439	3.37639
787	0.00365	0.000704943	0.01843	-0.00803	0.01039	-0.00237	306.5	2.54917	2.06027	3.34569
786	0.00355	0.00113	0.01827	-0.0077	0.01071	-0.0019	307	2.52681	2.05209	3.31736
785	0.00357	0.00122	0.01869	-0.00795	0.01128	-0.00127	307.5	2.51417	2.04689	3.29139
784	0.00374	0.000874603	0.0189	-0.00795	0.01107	-0.00145	308	2.48597	2.04764	3.26542
783	0.00379	0.000667927	0.01863	-0.00784	0.01068	-0.00121	308.5	2.46458	2.03723	3.23944
782	0.00345	0.00106	0.01864	-0.00717	0.01087	-0.000833691	309	2.44903	2.03797	3.21819
781	0.00373	0.00106	0.01964	-0.00717	0.01116	-0.00111	309.5	2.42861	2.02608	3.19931
780	0.00353	0.00155	0.01882	-0.00674	0.01143	-0.000756423	310	2.40625	2.02459	3.17333
779	0.00382	0.0011	0.01863	-0.00718	0.01035	-0.000674044	310.5	2.38972	2.00899	3.15208
778	0.00375	0.00105	0.02002	-0.00717	0.01142	-0.00117	311	2.37125	2.00081	3.13319
777	0.00378	0.000885573	0.01947	-0.00713	0.01182	-0.00176	311.5	2.35181	1.98818	3.11194
776	0.00379	0.00147	0.01951	-0.00685	0.01038	-0.00047889	312	2.33431	1.98297	3.09542
775	0.00396	0.00158	0.02051	-0.0068	0.01181	-0.00144	312.5	2.31972	1.97554	3.07889
774	0.00404	0.00125	0.01973	-0.00686	0.01095	-0.00095771	313	2.30514	1.97405	3.06236
773	0.0037	0.00153	0.02005	-0.00562	0.01156	-0.00054166	313.5	2.29444	1.96885	3.04347
772	0.00396	0.00139	0.02041	-0.00662	0.01265	-0.00102	314	2.28083	1.96662	3.02222
771	0.00398	0.00157	0.0194	-0.00571	0.01184	-0.000804397	314.5	2.26625	1.96365	2.99861
770	0.00386	0.00148	0.02127	-0.00627	0.01257	-0.000137019	315	2.24972	1.95993	2.975
769	0.00394	0.00163	0.02007	-0.0061	0.01187	-0.000806144	315.5	2.23514	1.95473	2.95847
768	0.004	0.00145	0.0216	-0.0064	0.01252	-0.000344869	316	2.22056	1.95176	2.93722
767	0.00407	0.00179	0.02146	-0.00556	0.01268	-0.000250763	316.5	2.20694	1.94358	2.91361
766	0.00394	0.00144	0.02069	-0.00568	0.01251	-0.000402808	317	2.19917	1.93615	2.89944
765	0.00419	0.00168	0.02147	-0.00603	0.0119	-0.000223202	317.5	2.19333	1.93169	2.88056
764	0.0041	0.00172	0.02164	-0.00577	0.01306	-0.00018596	318	2.18069	1.92649	2.85694
763	0.00413	0.00172	0.02184	-0.00573	0.01159	-0.000278458	318.5	2.17292	1.92054	2.83333
762	0.00395	0.00187	0.0214	-0.00622	0.01213	-0.000248343	319	2.16125	1.91831	2.81917
761	0.0041	0.00177	0.02128	-0.00524	0.01227	-0.000125456	319.5	2.14958	1.91831	2.80028
760	0.00411	0.00181	0.02175	-0.00491	0.01216	0.000487165	320	2.13986	1.91534	2.78611
759	0.00415	0.0018	0.02082	-0.00499	0.01255	0.000149947	320.5	2.135	1.91088	2.76486
758	0.00405	0.00186	0.02272	-0.00572	0.01184	-0.000145221	321	2.12528	1.90939	2.74833
757	0.00421	0.00205	0.02265	-0.00541	0.01396	7.33572e-05	321.5	2.12333	1.90493	2.73181
756	0.00407	0.00203	0.02253	-0.00539	0.01203	0.000195204	322	2.11653	1.90196	2.71528
755	0.00439	0.0021	0.02255	-0.00507	0.01311	-0.000277114	322.5	2.11167	1.89973	2.70111
754	0.0042	0.00199	0.02392	-0.00498	0.01384	0.000518444	323	2.10778	1.89973	2.68931
753	0.00422	0.0022	0.02343	-0.00488	0.01408	0.000701156	323.5	2.10292	1.8975	2.67514
752	0.00445	0.00204	0.02294	-0.00474	0.01232	0.000369389	324	2.09903	1.89899	2.66097
751	0.0042	0.00249	0.02392	-0.00496	0.01352	0.00117	324.5	2.10292	1.89973	2.64917
750	0.00424	0.00234	0.02331	-0.00416	0.01327	0.00111	325	2.10097	1.90345	2.635
749	0.0043	0.0025	0.02333	-0.00473	0.01345	0.00145	325.5	2.09806	1.90568	2.62319
748	0.00441	0.00245	0.02457	-0.00472	0.01412	0.000819303	326	2.09806	1.90939	2.61139
747	0.00471	0.00249	0.02403	-0.00502	0.0128	0.00062574	326.5	2.09903	1.91236	2.60431
746	0.00435	0.00254	0.02414	-0.00493	0.01247	0.000943854	327	2.09514	1.91682	2.5925
745	0.00464	0.00278	0.02469	-0.00474	0.01408	0.000993921	327.5	2.09611	1.91682	2.58778
744	0.00451	0.00254	0.0245	-0.00451	0.01383	0.00103	328	2.1	1.92203	2.58069
743	0.0044	0.00271	0.02489	-0.00397	0.0142	0.00117	328.5	2.10583	1.92649	2.57361
742	0.0046	0.00234	0.02546	-0.00503	0.01414	0.00101	329	2.11167	1.93392	2.56653
741	0.00432	0.00259	0.02523	-0.0053	0.01475	0.000918216	329.5	2.12042	1.93986	2.55944
740	0.00453	0.00275	0.02487	-0.0039	0.01283	0.00116	330	2.12819	1.95027	2.55236
739	0.00447	0.00277	0.02543	-0.00417	0.01401	0.00149	330.5	2.13208	1.95845	2.55
738	0.00474	0.00306	0.02536	-0.00309	0.01396	0.00169	331	2.13889	1.96514	2.54528
737	0.00467	0.003	0.02706	-0.00373	0.01523	0.00167	331.5	2.14472	1.96959	2.54056
736	0.00451	0.00305	0.02639	-0.0037	0.01501	0.00142	332	2.14861	1.97777	2.53819
735	0.00463	0.00296	0.02698	-0.00319	0.01491	0.00158	332.5	2.15347	1.98223	2.53583
734	0.00461	0.0036	0.02712	-0.00282	0.01477	0.00186	333	2.16319	1.98149	2.53583
733	0.00462	0.00324	0.02755	-0.00398	0.01451	0.00163	333.5	2.17	1.98595	2.53583
732	0.00478	0.00313	0.0275	-0.00356	0.01504	0.00193	334	2.17583	1.99115	2.53583
731	0.00464	0.00351	0.02817	-0.00285	0.01522	0.00232	334.5	2.18361	1.99412	2.53347
730	0.0048	0.00328	0.02876	-0.00336	0.01505	0.00205	335	2.18944	2.0023	2.53583
729	0.00474	0.00332	0.02858	-0.00393	0.01585	0.00173	335.5	2.19431	2.01122	2.53583
728	0.00495	0.00333	0.02849	-0.00304	0.01602	0.00226	336	2.19722	2.01939	2.53111
727	0.00493	0.00356	0.02916	-0.00268	0.01622	0.00264	336.5	2.20208	2.02757	2.53111
726	0.00481	0.00369	0.02952	-0.00257	0.01553	0.00311	337	2.20403	2.03054	2.53111
725	0.00496	0.00348	0.02926	-0.00329	0.0154	0.00257	337.5	2.20597	2.03426	2.53347
724	0.00481	0.00349	0.02967	-0.0033	0.01505	0.00211	338	2.20792	2.04392	2.53347
723	0.00502	0.00356	0.03082	-0.00308	0.01606	0.00246	338.5	2.21667	2.04689	2.53347
722	0.00501	0.00372	0.03084	-0.00267	0.01642	0.00302	339	2.22056	2.05284	2.53583
721	0.00507	0.00384	0.03091	-0.00215	0.01662	0.00289	339.5	2.22444	2.06101	2.53347
720	0.00503	0.00379	0.0316	-0.00281	0.01703	0.00262	340	2.22736	2.05878	2.53111
719	0.00502	0.00376	0.03161	-0.00305	0.01645	0.00244	340.5	2.23125	2.05878	2.53111
718	0.00495	0.00394	0.0316	-0.0021	0.01669	0.00307	341	2.22833	2.05953	2.52875
717	0.00528	0.00411	0.03217	-0.00218	0.01641	0.00322	341.5	2.22833	2.05804	2.52875
716	0.00537	0.00401	0.0323	-0.00188	0.01691	0.00346	342	2.22833	2.05878	2.52875
715	0.00526	0.00417	0.0333	-0.00228	0.01718	0.00314	342.5	2.23125	2.06324	2.52875
714	0.00518	0.00431	0.03334	-0.00145	0.01801	0.00358	343	2.23222	2.06027	2.52639
713	0.00523	0.00439	0.03347	-0.00182	0.01646	0.00373	343.5	2.23125	2.0625	2.52403
712	0.00552	0.00421	0.03432	-0.00218	0.01783	0.00335	344	2.23125	2.06176	2.52403
711	0.00528	0.00461	0.03461	-0.00114	0.01769	0.00431	344.5	2.23417	2.0625	2.52403
710	0.00545	0.00466	0.03496	-0.000860473	0.01752	0.00417	345	2.23125	2.05953	2.52167
709	0.00525	0.00454	0.03539	-0.00141	0.01748	0.00396	345.5	2.23028	2.06399	2.51931
708	0.00531	0.00447	0.03609	-0.00215	0.0178	0.00363	346	2.22931	2.06399	2.51931
707	0.00536	0.00464	0.03604	-0.00119	0.0182	0.00416	346.5	2.22736	2.06176	2.51931
706	0.00552	0.00471	0.03667	-0.00123	0.01838	0.00397	347	2.22056	2.05804	2.51694
705	0.00572	0.00473	0.03711	-0.000804022	0.01916	0.00421	347.5	2.21569	2.05804	2.51694
704	0.00534	0.0049	0.03717	-0.00119	0.01843	0.00405	348	2.20986	2.05209	2.51694
703	0.00554	0.0049	0.03754	-0.00108	0.01843	0.00455	348.5	2.20694	2.05061	2.51694
702	0.00575	0.00513	0.0376	-0.000468505	0.01824	0.00467	349	2.20111	2.05284	2.51458
701	0.00583	0.00502	0.03863	-0.000592114	0.01939	0.0046	349.5	2.19917	2.05209	2.51458
700	0.00581	0.00524	0.03839	-0.00105	0.01912	0.00465	350	2.19625	2.04838	2.51458
699	0.00592	0.00526	0.03953	-0.000461044	0.02014	0.00451	350.5	2.19333	2.04615	2.51222
698	0.00588	0.00537	0.04021	-0.000480201	0.01956	0.00528	351	2.19139	2.04243	2.51222
697	0.00585	0.00555	0.04047	-0.000474756	0.02023	0.0049	351.5	2.18944	2.04095	2.50986
696	0.006	0.00551	0.04074	0.000161072	0.02004	0.00503	352	2.18653	2.03872	2.50986
695	0.00616	0.00554	0.04091	0.000183767	0.02004	0.00505	352.5	2.18556	2.0402	2.5075
694	0.00633	0.00564	0.04186	0.000281912	0.02048	0.00533	353	2.18264	2.0402	2.5075
693	0.00615	0.00572	0.04207	-0.000212588	0.01988	0.00523	353.5	2.17875	2.04169	2.5075
692	0.00623	0.00591	0.04315	5.65803e-05	0.02149	0.00533	354	2.17778	2.04169	2.50514
691	0.0063	0.00603	0.04297	0.00028635	0.02097	0.00572	354.5	2.17681	2.04392	2.50278
690	0.00637	0.00615	0.04388	0.000789874	0.02162	0.0059	355	2.17583	2.04466	2.50278
689	0.00649	0.00601	0.04395	0.000370479	0.021	0.0054	355.5	2.17486	2.04541	2.50278
688	0.0066	0.00613	0.04506	0.000304103	0.0219	0.00546	356	2.17389	2.04764	2.49806
687	0.00652	0.00656	0.0457	0.00107	0.02259	0.00595	356.5	2.17292	2.04838	2.49806
686	0.00651	0.00656	0.04624	0.00112	0.02225	0.00588	357	2.17	2.05061	2.49569
685	0.00668	0.00662	0.04639	0.00108	0.02257	0.00606	357.5	2.17	2.05432	2.49097
684	0.00687	0.00674	0.04751	0.0015	0.02247	0.00666	358	2.17	2.05581	2.48861
683	0.00703	0.00678	0.04812	0.00122	0.02363	0.00623	358.5	2.17097	2.0573	2.48625
682	0.00697	0.00678	0.04885	0.00164	0.02375	0.00625	359	2.16903	2.05878	2.48153
681	0.0071	0.00716	0.04972	0.00234	0.02404	0.00636	359.5	2.16903	2.05655	2.47681
680	0.00709	0.00724	0.05004	0.00205	0.02395	0.00641	360	2.16319	2.05209	2.46972
679	0.00724	0.00727	0.05148	0.00197	0.02487	0.00649	360.5	2.15931	2.05358	2.465
678	0.00764	0.00748	0.05161	0.00191	0.02463	0.00677	361	2.15542	2.05061	2.45556
677	0.00751	0.00753	0.05226	0.00279	0.0242	0.00659	361.5	2.15347	2.05061	2.45083
676	0.00762	0.0079	0.05366	0.00303	0.025	0.007	362	2.15153	2.04912	2.44139
675	0.00757	0.00778	0.05479	0.00286	0.02593	0.00725	362.5	2.15056	2.05061	2.43667
674	0.00767	0.00793	0.05552	0.00266	0.02578	0.00704	363	2.14861	2.04541	2.42722
673	0.00809	0.00833	0.0564	0.00361	0.02631	0.00724	363.5	2.14667	2.04541	2.4225
672	0.00808	0.00845	0.05757	0.0037	0.0265	0.00731	364	2.14181	2.04095	2.41306
671	0.00822	0.00863	0.0591	0.00394	0.02789	0.00759	364.5	2.14083	2.04243	2.40125
670	0.00821	0.00863	0.05943	0.00405	0.02767	0.00733	365	2.13597	2.03649	2.39181
669	0.00826	0.00892	0.06115	0.00444	0.02833	0.00786	365.5	2.135	2.03649	2.38
668	0.00837	0.00901	0.06241	0.00452	0.02931	0.00779	366	2.13014	2.03054	2.36819
667	0.00858	0.00909	0.06367	0.00405	0.02948	0.00745	366.5	2.12528	2.02459	2.35639
666	0.00879	0.00939	0.06469	0.00488	0.02994	0.00764	367	2.11944	2.01865	2.34694
665	0.00874	0.00959	0.0661	0.00531	0.03022	0.00821	367.5	2.11458	2.01493	2.33514
664	0.00886	0.00969	0.06777	0.00579	0.031	0.00815	368	2.10681	2.00676	2.32333
663	0.00902	0.00994	0.06913	0.00571	0.0316	0.00843	368.5	2.10292	1.99709	2.30917
662	0.00915	0.01017	0.0715	0.00605	0.03196	0.00836	369	2.1	1.98669	2.29736
661	0.00934	0.01034	0.07295	0.00624	0.03386	0.00848	369.5	2.09319	1.97628	2.28319
660	0.0091	0.01056	0.07517	0.00621	0.03366	0.00845	370	2.08833	1.96662	2.26667
659	0.00932	0.01074	0.07653	0.00667	0.03397	0.00842	370.5	2.08444	1.95547	2.2525
658	0.00942	0.01114	0.07857	0.00714	0.03495	0.00917	371	2.07861	1.94878	2.23833
657	0.00951	0.01118	0.08071	0.00729	0.03506	0.00879	371.5	2.06986	1.94135	2.21944
656	0.00978	0.01151	0.08287	0.00763	0.03649	0.00918	372	2.06111	1.9302	2.20292
655	0.00974	0.01176	0.08556	0.00781	0.0374	0.00914	372.5	2.05236	1.91905	2.18403
654	0.00977	0.01214	0.08816	0.00842	0.03791	0.00954	373	2.04264	1.90939	2.16514
653	0.00985	0.01212	0.09064	0.00783	0.03893	0.00952	373.5	2.03097	1.8975	2.14861
652	0.01009	0.01278	0.09343	0.00963	0.03967	0.01026	374	2.02319	1.88709	2.12972
651	0.01021	0.01293	0.09742	0.00936	0.04192	0.01008	374.5	2.01347	1.87743	2.11319
650	0.01009	0.01313	0.0998	0.00941	0.04194	0.01052	375	2.00472	1.86628	2.09667
649	0.0102	0.01345	0.10352	0.00932	0.04267	0.01017	375.5	1.99403	1.85439	2.08014
648	0.01034	0.01389	0.107	0.00984	0.04388	0.01107	376	1.98431	1.84324	2.06125
647	0.01019	0.0142	0.1109	0.01058	0.0451	0.01047	376.5	1.97264	1.83135	2.04472
646	0.01049	0.01461	0.11546	0.01078	0.04772	0.01154	377	1.96194	1.81872	2.02583
645	0.01057	0.01509	0.11933	0.01163	0.04855	0.01159	377.5	1.95028	1.80682	2.00931
644	0.01061	0.01544	0.12373	0.01187	0.04971	0.01169	378	1.93958	1.79493	1.99042
643	0.01069	0.01574	0.12886	0.01199	0.05158	0.0121	378.5	1.92694	1.78304	1.97389
642	0.01052	0.01619	0.13433	0.01192	0.05259	0.01215	379	1.91528	1.77115	1.955
641	0.01065	0.01678	0.13891	0.01282	0.05467	0.01264	379.5	1.90264	1.75851	1.93847
640	0.01087	0.01731	0.14514	0.01325	0.05614	0.01276	380	1.89097	1.74662	1.92194
639	0.01112	0.01771	0.15108	0.01413	0.0573	0.01338	380.5	1.87736	1.73473	1.90306
638	0.01125	0.01834	0.15725	0.01379	0.0598	0.01404	381	1.86472	1.72135	1.88653
637	0.01102	0.01856	0.16507	0.01425	0.06252	0.01357	381.5	1.85111	1.70946	1.87
636	0.01114	0.0193	0.17151	0.01515	0.06428	0.01431	382	1.8375	1.69682	1.85347
635	0.01132	0.02001	0.17932	0.01527	0.06714	0.01456	382.5	1.82292	1.68493	1.83458
634	0.01137	0.02055	0.18685	0.01622	0.07003	0.01512	383	1.80931	1.6723	1.81806
633	0.01146	0.02141	0.19497	0.01692	0.07261	0.01551	383.5	1.79569	1.66041	1.80153
632	0.01149	0.02223	0.2036	0.01737	0.07495	0.01613	384	1.78208	1.64851	1.78736
631	0.01133	0.02292	0.21264	0.01776	0.07875	0.01629	384.5	1.76847	1.63662	1.77083
630	0.0118	0.02375	0.22294	0.0191	0.08095	0.01725	385	1.75486	1.62473	1.75431
629	0.0119	0.02479	0.23274	0.0191	0.08524	0.01765	385.5	1.74028	1.61358	1.74014
628	0.01185	0.02567	0.24386	0.02017	0.0885	0.01826	386	1.72667	1.60095	1.72361
627	0.01195	0.02673	0.25492	0.02119	0.09277	0.01914	386.5	1.71306	1.5898	1.70944
626	0.01198	0.02765	0.26605	0.02081	0.09586	0.0195	387	1.69944	1.57865	1.69292
625	0.01197	0.02898	0.27849	0.02242	0.1004	0.02053	387.5	1.68681	1.56824	1.67875
624	0.01247	0.03036	0.29073	0.02327	0.1049	0.02178	388	1.67417	1.55709	1.66458
623	0.01232	0.03171	0.30378	0.02469	0.10916	0.02249	388.5	1.66153	1.54669	1.65042
622	0.01255	0.03301	0.31852	0.02485	0.11513	0.02313	389	1.64889	1.53628	1.63625
621	0.01255	0.03454	0.33282	0.02659	0.12014	0.02457	389.5	1.63625	1.52662	1.62208
620	0.01268	0.03622	0.34813	0.02694	0.12571	0.02556	390	1.62458	1.51696	1.61028
619	0.01287	0.03774	0.36415	0.02776	0.1318	0.02681	390.5	1.61292	1.50804	1.59611
618	0.01234	0.03975	0.37992	0.02959	0.13851	0.02839	391	1.60125	1.49838	1.58431
617	0.014	0.04181	0.39718	0.03078	0.14586	0.02995	391.5	1.58958	1.48946	1.57014
616	0.01337	0.04381	0.41418	0.03182	0.15235	0.03109	392	1.57889	1.48128	1.55833
615	0.01336	0.04618	0.43266	0.03346	0.16038	0.03304	392.5	1.56819	1.47311	1.54653
614	0.01409	0.04855	0.45198	0.03495	0.16845	0.03527	393	1.5575	1.46493	1.53236
613	0.01427	0.05133	0.47108	0.03635	0.17703	0.03709	393.5	1.54681	1.4575	1.52056
612	0.01457	0.05416	0.49065	0.03854	0.18559	0.03941	394	1.53708	1.44932	1.50875
611	0.01477	0.05688	0.5118	0.03992	0.1956	0.04208	394.5	1.52736	1.44264	1.49694
610	0.01505	0.06009	0.5329	0.04278	0.20571	0.04464	395	1.51861	1.4352	1.48514
609	0.01543	0.06349	0.55481	0.04414	0.21606	0.0471	395.5	1.50889	1.42926	1.47333
608	0.01571	0.0671	0.57691	0.04709	0.22673	0.0505	396	1.50014	1.42257	1.46153
607	0.01624	0.0709	0.59995	0.04947	0.23856	0.05387	396.5	1.49236	1.41662	1.45208
606	0.01677	0.07507	0.62334	0.05269	0.25032	0.05744	397	1.48458	1.41068	1.44028
605	0.017	0.07943	0.64822	0.05452	0.26343	0.0613	397.5	1.47681	1.40547	1.42847
604	0.01752	0.08414	0.67216	0.05812	0.27554	0.06545	398	1.47	1.40027	1.41903
603	0.018	0.08933	0.69799	0.06092	0.29032	0.07027	398.5	1.46222	1.39581	1.40722
602	0.01887	0.0946	0.7233	0.06463	0.30514	0.07513	399	1.45542	1.39135	1.39778
601	0.01937	0.10023	0.74942	0.06785	0.32003	0.08059	399.5	1.44861	1.38764	1.38833
600	0.02021	0.10638	0.77557	0.07228	0.33518	0.08631	400	1.44278	1.38318	1.37889
599	0.02086	0.11258	0.80192	0.07615	0.35156	0.09202	400.5	1.43694	1.37946	1.36708
598	0.02161	0.11969	0.82962	0.08107	0.3695	0.099	401	1.43014	1.37574	1.35764
597	0.02261	0.12682	0.85738	0.08603	0.38686	0.10585	401.5	1.42431	1.37277	1.35056
596	0.02352	0.13446	0.88479	0.09143	0.40489	0.11354	402	1.41944	1.36905	1.34111
595	0.02481	0.14264	0.91232	0.09614	0.4235	0.12174	402.5	1.41361	1.36608	1.33167
594	0.02603	0.15129	0.93981	0.10143	0.44304	0.13029	403	1.40778	1.36311	1.32222
593	0.02728	0.16039	0.96827	0.10854	0.46383	0.13923	403.5	1.40292	1.36014	1.31514
592	0.02872	0.17011	0.99619	0.11546	0.48555	0.14978	404	1.39806	1.35716	1.30569
591	0.03041	0.18027	1.02393	0.12208	0.50709	0.16	404.5	1.39222	1.35493	1.29861
590	0.03265	0.19114	1.0521	0.12923	0.52983	0.17156	405	1.38736	1.35196	1.29153
589	0.03414	0.20278	1.07953	0.1377	0.55276	0.18371	405.5	1.3825	1.34899	1.28208
588	0.03638	0.21469	1.1062	0.1463	0.57592	0.19638	406	1.37764	1.34676	1.275
587	0.03848	0.22738	1.13322	0.1545	0.59987	0.21012	406.5	1.37181	1.34378	1.26792
586	0.04116	0.24076	1.15868	0.16447	0.62432	0.22472	407	1.36694	1.34155	1.26083
585	0.04415	0.25491	1.18535	0.17504	0.65026	0.24028	407.5	1.36111	1.33858	1.25375
584	0.04729	0.26978	1.21105	0.18567	0.67683	0.2568	408	1.35625	1.33635	1.24667
583	0.05094	0.28507	1.23551	0.19688	0.70214	0.27355	408.5	1.35042	1.33338	1.24194
582	0.0547	0.30167	1.25932	0.20949	0.73	0.29275	409	1.34556	1.33115	1.23486
581	0.05895	0.3187	1.28242	0.22183	0.75637	0.31179	409.5	1.34069	1.32818	1.23014
580	0.06359	0.33654	1.30476	0.23503	0.78381	0.33138	410	1.33486	1.3252	1.22306
579	0.06869	0.35554	1.32678	0.24921	0.81308	0.35316	410.5	1.33	1.32223	1.21833
578	0.07454	0.37517	1.34559	0.26418	0.8398	0.37582	411	1.32514	1.32	1.21361
577	0.08073	0.39546	1.36511	0.27988	0.86729	0.39903	411.5	1.31931	1.31703	1.20889
576	0.08762	0.41681	1.3827	0.29605	0.89511	0.4236	412	1.31444	1.31331	1.20417
575	0.09511	0.43925	1.39912	0.31329	0.92364	0.44969	412.5	1.30861	1.31108	1.19944
574	0.10334	0.46252	1.41536	0.3324	0.95175	0.47659	413	1.30278	1.30736	1.19472
573	0.11242	0.48614	1.42766	0.35003	0.97809	0.50425	413.5	1.29792	1.30439	1.19
572	0.12224	0.51096	1.44142	0.3696	1.00663	0.53242	414	1.29208	1.30068	1.18528
571	0.1331	0.53717	1.4516	0.39119	1.03397	0.56281	414.5	1.28722	1.2977	1.18056
570	0.14441	0.56404	1.46128	0.41309	1.06038	0.59435	415	1.28139	1.29399	1.17819
569	0.15902	0.59097	1.46917	0.43483	1.08572	0.62506	415.5	1.27556	1.28953	1.17347
568	0.17297	0.61937	1.47574	0.4579	1.11126	0.65778	416	1.26972	1.28581	1.16875
567	0.1875	0.64849	1.48115	0.48173	1.13598	0.69091	416.5	1.26389	1.28135	1.16639
566	0.20317	0.67873	1.48488	0.50713	1.16115	0.72529	417	1.25806	1.27689	1.16167
565	0.22005	0.70921	1.48699	0.53218	1.18272	0.7603	417.5	1.25222	1.27243	1.15931
564	0.23813	0.74036	1.48804	0.55812	1.205	0.79492	418	1.24639	1.26797	1.15458
563	0.25718	0.77204	1.48831	0.5845	1.22711	0.83062	418.5	1.24056	1.26277	1.15222
562	0.27764	0.80439	1.48629	0.61277	1.24625	0.8665	419	1.23472	1.25757	1.1475
561	0.29879	0.83675	1.48253	0.6401	1.26543	0.90201	419.5	1.22792	1.25236	1.14514
560	0.32164	0.86957	1.47942	0.66909	1.28281	0.93802	420	1.22208	1.24642	1.14278
559	0.3453	0.90238	1.47355	0.6976	1.29871	0.97295	420.5	1.21625	1.24047	1.14042
558	0.36996	0.93545	1.46806	0.72581	1.3128	1.00821	421	1.21042	1.23527	1.13569
557	0.39557	0.96804	1.45968	0.75554	1.32657	1.04279	421.5	1.20458	1.22858	1.13333
556	0.42208	1.00048	1.45161	0.78528	1.33898	1.0766	422	1.19778	1.22264	1.13097
555	0.44922	1.03252	1.44222	0.81464	1.34834	1.10935	422.5	1.19194	1.21595	1.12861
554	0.47702	1.06386	1.43356	0.84381	1.35844	1.14106	423	1.18611	1.20926	1.12625
553	0.5052	1.0941	1.42264	0.87207	1.36635	1.17039	423.5	1.17931	1.20182	1.12389
552	0.53422	1.12411	1.41101	0.90068	1.37286	1.19949	424	1.17347	1.19439	1.12153
551	0.56333	1.15267	1.39929	0.9288	1.37696	1.22662	424.5	1.16667	1.18696	1.11917
550	0.59219	1.17984	1.38712	0.95578	1.38025	1.25213	425	1.16083	1.17953	1.11681
549	0.62174	1.20629	1.37549	0.98304	1.3833	1.27512	425.5	1.15403	1.17209	1.11444
548	0.65064	1.23061	1.36218	1.00774	1.38309	1.29591	426	1.14819	1.16392	1.11208
547	0.67931	1.25372	1.34949	1.03323	1.38254	1.31466	426.5	1.14139	1.15649	1.10972
546	0.70784	1.27521	1.33575	1.05588	1.38075	1.33062	427	1.13556	1.14831	1.10736
545	0.73544	1.29466	1.3227	1.07873	1.37837	1.34516	427.5	1.12875	1.14014	1.10736
544	0.76273	1.31297	1.30915	1.10135	1.37467	1.35721	428	1.12292	1.13196	1.105
543	0.78934	1.3293	1.29503	1.12162	1.36892	1.36648	428.5	1.11708	1.12378	1.10264
542	0.81473	1.34314	1.28169	1.1393	1.36386	1.37318	429	1.11028	1.11486	1.10264
541	0.83971	1.35591	1.26793	1.15674	1.35823	1.37748	429.5	1.10444	1.10669	1.10028
540	0.8635	1.36617	1.25333	1.17355	1.3496	1.3802	430	1.09861	1.09777	1.10028
539	0.88642	1.37497	1.23953	1.18849	1.34123	1.38019	430.5	1.09181	1.08959	1.09792
538	0.90811	1.38229	1.22557	1.20224	1.33303	1.37886	431	1.08597	1.08068	1.09792
537	0.9291	1.38688	1.21173	1.21422	1.32349	1.37489	431.5	1.08014	1.07176	1.09556
536	0.94913	1.39016	1.19792	1.2241	1.31465	1.36913	432	1.07431	1.06358	1.09556
535	0.96816	1.3918	1.18371	1.23357	1.30405	1.36213	432.5	1.06847	1.05466	1.09319
534	0.98587	1.39253	1.17018	1.24139	1.29373	1.354	433	1.06264	1.04649	1.09319
533	1.00316	1.39118	1.15625	1.24781	1.28433	1.34485	433.5	1.05681	1.03757	1.09083
532	1.01943	1.3887	1.1424	1.25407	1.27211	1.33505	434	1.05097	1.02939	1.09083
531	1.03496	1.38457	1.12963	1.25727	1.26253	1.32414	434.5	1.04514	1.02047	1.08847
530	1.04998	1.37955	1.11557	1.26096	1.25039	1.31313	435	1.04028	1.0123	1.08847
529	1.06379	1.3733	1.10208	1.26294	1.23971	1.30139	435.5	1.03444	1.00338	1.08611
528	1.07736	1.36667	1.08793	1.26429	1.22815	1.29014	436	1.02861	0.9952	1.08375
527	1.09041	1.35911	1.07428	1.26449	1.21614	1.27863	436.5	1.02278	0.98628	1.08375
526	1.10276	1.35101	1.06193	1.2645	1.20541	1.2678	437	1.01792	0.97736	1.08139
525	1.11463	1.34183	1.04714	1.26254	1.19363	1.25681	437.5	1.01208	0.96845	1.07903
524	1.12632	1.33224	1.03396	1.26062	1.18223	1.24622	438	1.00625	0.95953	1.07667
523	1.1373	1.32273	1.02072	1.25837	1.17195	1.23683	438.5	1.00042	0.95061	1.07431
522	1.1483	1.31325	1.00824	1.25579	1.161	1.22803	439	0.99556	0.94169	1.07194
521	1.15868	1.30381	0.99468	1.25287	1.14906	1.22042	439.5	0.98972	0.93203	1.06722
520	1.16897	1.29399	0.98141	1.24948	1.13777	1.21299	440	0.98389	0.92311	1.06486
519	1.17859	1.28423	0.96896	1.24626	1.12654	1.20649	440.5	0.97903	0.91419	1.0625
518	1.18782	1.27458	0.95618	1.24223	1.11544	1.20051	441	0.97319	0.90527	1.05778
517	1.19713	1.26553	0.94348	1.23973	1.10384	1.19517	441.5	0.96736	0.89635	1.05306
516	1.2056	1.25598	0.93163	1.23479	1.09331	1.18989	442	0.9625	0.88743	1.05069
515	1.2138	1.24758	0.91924	1.23238	1.08243	1.18563	442.5	0.95667	0.87926	1.04597
514	1.22137	1.23884	0.90657	1.22869	1.07053	1.18124	443	0.95181	0.87034	1.04125
513	1.22828	1.23101	0.89494	1.22529	1.05936	1.17734	443.5	0.94694	0.86216	1.03653
512	1.2343	1.22329	0.88392	1.2234	1.0491	1.17389	444	0.94208	0.85473	1.03417
511	1.24003	1.21583	0.87284	1.22012	1.03749	1.16985	444.5	0.93722	0.84655	1.02944
510	1.24463	1.20908	0.86214	1.21767	1.0266	1.16611	445	0.93236	0.83912	1.02472
509	1.24866	1.20196	0.85162	1.2153	1.01534	1.16129	445.5	0.9275	0.83095	1.02
508	1.25176	1.19532	0.84213	1.21272	1.00556	1.15684	446	0.92361	0.82351	1.01528
507	1.25369	1.1888	0.83201	1.21063	0.99421	1.15185	446.5	0.91875	0.81682	1.01056
506	1.2551	1.18258	0.82399	1.20897	0.9841	1.14608	447	0.91486	0.80939	1.00583
505	1.25527	1.17602	0.81499	1.20737	0.9742	1.14019	447.5	0.91	0.8027	1.00111
504	1.25471	1.1701	0.80653	1.20519	0.96255	1.13324	448	0.90611	0.79601	0.99639
503	1.2529	1.16329	0.79938	1.2026	0.95389	1.12534	448.5	0.90222	0.79007	0.99167
502	1.25044	1.15698	0.79135	1.20044	0.94362	1.11735	449	0.89833	0.78412	0.98694
501	1.24688	1.15028	0.78429	1.19791	0.93313	1.10869	449.5	0.89542	0.77818	0.98222
500	1.24254	1.14326	0.77735	1.19509	0.92314	1.09926	450	0.89153	0.77223	0.97986
499	1.23707	1.13567	0.77177	1.19104	0.91465	1.08862	450.5	0.88764	0.76703	0.97514
498	1.23108	1.12855	0.76571	1.18768	0.90382	1.07828	451	0.88472	0.76182	0.97042
497	1.22433	1.12073	0.76019	1.18377	0.89473	1.0676	451.5	0.88181	0.75662	0.96806
496	1.21678	1.1129	0.75585	1.18003	0.88538	1.0568	452	0.87792	0.75216	0.96333
495	1.20857	1.10429	0.75083	1.17428	0.87639	1.045	452.5	0.875	0.7477	0.96097
494	1.19972	1.09549	0.74598	1.16897	0.86742	1.03351	453	0.87208	0.74324	0.95625
493	1.19057	1.08635	0.74193	1.16226	0.85898	1.02128	453.5	0.87014	0.73878	0.95389
492	1.18063	1.07712	0.73868	1.15653	0.84995	1.01005	454	0.86722	0.73507	0.94917
491	1.17059	1.06766	0.73481	1.14909	0.84157	0.99881	454.5	0.86431	0.73135	0.94681
490	1.15992	1.05803	0.73112	1.1413	0.83371	0.98748	455	0.86236	0.72764	0.94444
489	1.14902	1.04766	0.72764	1.13347	0.82468	0.97641	455.5	0.85944	0.72466	0.94208
488	1.13782	1.03782	0.72464	1.12529	0.81716	0.96567	456	0.8575	0.72169	0.93972
487	1.12636	1.02723	0.72149	1.1159	0.80911	0.95546	456.5	0.85556	0.71872	0.93736
486	1.11459	1.01677	0.71882	1.10657	0.8005	0.94554	457	0.85361	0.71574	0.935
485	1.10263	1.00572	0.71631	1.09574	0.7942	0.93522	457.5	0.85167	0.71351	0.93264
484	1.09055	0.99538	0.7142	1.08517	0.78684	0.92692	458	0.84972	0.71128	0.93028
483	1.07832	0.98453	0.71169	1.07556	0.7793	0.9179	458.5	0.84875	0.70905	0.93028
482	1.0656	0.97344	0.709	1.06401	0.77206	0.90954	459	0.84681	0.70757	0.92792
481	1.05293	0.96281	0.70759	1.05303	0.76586	0.90196	459.5	0.84583	0.70608	0.92792
480	1.04005	0.95237	0.70573	1.04171	0.75824	0.89453	460	0.84486	0.70459	0.92556
479	1.0267	0.94205	0.70449	1.03116	0.75297	0.8877	460.5	0.84292	0.70311	0.92556
478	1.01349	0.93146	0.70416	1.01896	0.7466	0.88123	461	0.84194	0.70162	0.92556
477	1	0.92149	0.70326	1.00751	0.74157	0.87584	461.5	0.84097	0.70088	0.92556
476	0.98621	0.91173	0.70247	0.99611	0.73588	0.87014	462	0.84	0.70014	0.92319
475	0.97224	0.90249	0.70124	0.98568	0.73095	0.86521	462.5	0.84	0.70014	0.92556
474	0.95814	0.89334	0.70272	0.9747	0.72667	0.86098	463	0.83903	0.70014	0.92556
473	0.94378	0.88453	0.70384	0.96359	0.72305	0.85719	463.5	0.83903	0.69939	0.92556
472	0.92945	0.87626	0.70435	0.95341	0.71954	0.85421	464	0.83806	0.70014	0.92556
471	0.91471	0.86799	0.70666	0.94288	0.71638	0.85067	464.5	0.83806	0.70014	0.92792
470	0.8999	0.86035	0.70853	0.93278	0.71473	0.8486	465	0.83806	0.70088	0.92792
469	0.88509	0.8537	0.71186	0.92361	0.71326	0.8478	465.5	0.83806	0.70162	0.93028
468	0.87038	0.8467	0.71546	0.91434	0.71188	0.84648	466	0.83806	0.70236	0.93028
467	0.85529	0.84098	0.71923	0.9061	0.71135	0.84697	466.5	0.83903	0.70311	0.93264
466	0.84043	0.83529	0.72423	0.89844	0.71149	0.84811	467	0.83903	0.70459	0.935
465	0.82546	0.82957	0.72981	0.88983	0.71362	0.84964	467.5	0.84	0.70608	0.93736
464	0.81103	0.82549	0.73554	0.88351	0.71404	0.85238	468	0.84097	0.70757	0.93972
463	0.79605	0.82086	0.74222	0.87657	0.7164	0.85635	468.5	0.84097	0.70905	0.94208
462	0.78129	0.81758	0.7496	0.87208	0.72001	0.86144	469	0.84292	0.71128	0.94444
461	0.76697	0.81474	0.75732	0.86684	0.72451	0.86743	469.5	0.84389	0.71351	0.94681
460	0.75244	0.81205	0.76581	0.86198	0.72779	0.87391	470	0.84486	0.71574	0.95153
459	0.73845	0.81037	0.77558	0.85877	0.73336	0.88204	470.5	0.84583	0.71797	0.95389
458	0.72455	0.80952	0.78469	0.85621	0.73936	0.89088	471	0.84778	0.7202	0.95625
457	0.71113	0.80948	0.79417	0.85429	0.74617	0.90117	471.5	0.84972	0.72243	0.96097
456	0.69778	0.81039	0.80506	0.85357	0.75491	0.91233	472	0.85069	0.72541	0.96333
455	0.68483	0.81221	0.81534	0.85369	0.76151	0.92427	472.5	0.85264	0.72764	0.96806
454	0.67215	0.81486	0.82776	0.85485	0.77113	0.93679	473	0.85458	0.73061	0.97042
453	0.65983	0.81897	0.83882	0.85748	0.77932	0.95013	473.5	0.85653	0.73358	0.97514
452	0.64766	0.82393	0.85032	0.86097	0.78879	0.96409	474	0.85847	0.73655	0.97986
451	0.63615	0.83021	0.86256	0.86541	0.79914	0.97836	474.5	0.86139	0.73953	0.98222
450	0.62475	0.83726	0.87449	0.87128	0.80967	0.99297	475	0.86333	0.74324	0.98694
449	0.61405	0.84611	0.88718	0.87708	0.82016	1.00729	475.5	0.86528	0.74622	0.99167
448	0.60384	0.8556	0.90005	0.88611	0.83137	1.02204	476	0.86819	0.74919	0.99403
447	0.59388	0.86679	0.91198	0.89606	0.84343	1.03696	476.5	0.87111	0.75291	0.99875
446	0.58411	0.87847	0.92529	0.90511	0.85616	1.05039	477	0.87306	0.75588	1.00347
445	0.57511	0.8908	0.93783	0.91564	0.86695	1.06376	477.5	0.87597	0.75959	1.00819
444	0.56656	0.9049	0.95011	0.92718	0.87993	1.07625	478	0.87889	0.76257	1.01056
443	0.55821	0.91965	0.9628	0.94033	0.89167	1.08902	478.5	0.88181	0.76628	1.01528
442	0.55073	0.93505	0.97512	0.95353	0.90402	1.10055	479	0.88472	0.77	1.02
441	0.54344	0.95115	0.98768	0.96754	0.91686	1.11089	479.5	0.88764	0.77372	1.02472
440	0.53674	0.96789	0.9994	0.98295	0.92907	1.12162	480	0.89153	0.77743	1.02944
439	0.5301	0.9852	1.01024	0.99853	0.94066	1.13109	480.5	0.89444	0.78115	1.03417
438	0.52438	1.00276	1.02107	1.01349	0.95213	1.14009	481	0.89736	0.78486	1.03889
437	0.51905	1.02009	1.03113	1.02897	0.96326	1.14766	481.5	0.90125	0.78858	1.04361
436	0.51405	1.03802	1.04132	1.04417	0.9753	1.15463	482	0.90417	0.7923	1.04833
435	0.50965	1.05657	1.05016	1.06163	0.9853	1.16217	482.5	0.90806	0.79601	1.05306
434	0.50583	1.07468	1.05932	1.07737	0.99522	1.16801	483	0.91097	0.80047	1.05778
433	0.50257	1.09266	1.06707	1.09214	1.00526	1.17333	483.5	0.91486	0.80419	1.0625
432	0.49962	1.11057	1.0746	1.10856	1.0148	1.17789	484	0.91875	0.80865	1.06722
431	0.4972	1.12831	1.08087	1.12379	1.02243	1.1828	484.5	0.92264	0.81236	1.07431
430	0.49532	1.14591	1.08651	1.13847	1.03119	1.18706	485	0.92653	0.81682	1.07903
429	0.49362	1.16304	1.09118	1.15387	1.03852	1.19143	485.5	0.93042	0.82128	1.08375
428	0.49259	1.17974	1.09598	1.16857	1.04543	1.19598	486	0.93431	0.82574	1.09083
427	0.49199	1.19623	1.10043	1.18169	1.05238	1.19968	486.5	0.93917	0.8302	1.09556
426	0.49219	1.2118	1.10273	1.19441	1.0568	1.20356	487	0.94306	0.83466	1.10028
425	0.49249	1.22787	1.10479	1.20733	1.06216	1.20836	487.5	0.94694	0.83912	1.10736
424	0.4933	1.24231	1.10747	1.21883	1.06572	1.21293	488	0.95083	0.84358	1.11208
423	0.49459	1.25731	1.10968	1.22966	1.07005	1.21826	488.5	0.95569	0.84804	1.11681
422	0.49645	1.27139	1.11012	1.24042	1.07425	1.22304	489	0.95958	0.8525	1.12389
421	0.49893	1.28436	1.11163	1.25059	1.07732	1.2279	489.5	0.96444	0.85696	1.12861
420	0.50147	1.29669	1.11237	1.25876	1.07937	1.23194	490	0.96833	0.86216	1.13569
419	0.50461	1.30937	1.11338	1.26753	1.0809	1.23688	490.5	0.97222	0.86662	1.14042
418	0.50824	1.3204	1.11422	1.27524	1.08234	1.24108	491	0.97708	0.87182	1.1475
417	0.51264	1.33088	1.11536	1.28265	1.08517	1.24567	491.5	0.98194	0.87628	1.15222
416	0.51718	1.34155	1.11631	1.28988	1.08622	1.24995	492	0.98583	0.88149	1.15931
415	0.52219	1.3515	1.11737	1.29683	1.08662	1.25411	492.5	0.99069	0.88595	1.16403
414	0.5275	1.3612	1.1188	1.30416	1.08736	1.25832	493	0.99458	0.89115	1.17111
413	0.53365	1.37008	1.1196	1.31032	1.0887	1.26297	493.5	0.99944	0.89635	1.17583
412	0.54043	1.37966	1.12174	1.31715	1.08895	1.26754	494	1.00431	0.90081	1.18292
411	0.54732	1.38931	1.1234	1.3249	1.09138	1.27289	494.5	1.00819	0.90601	1.18764
410	0.55449	1.39851	1.12522	1.33112	1.09031	1.27843	495	1.01306	0.91122	1.19472
409	0.56285	1.40754	1.12702	1.339	1.09128	1.28432	495.5	1.01792	0.91642	1.19944
408	0.57137	1.41712	1.13028	1.34484	1.09229	1.29194	496	1.02181	0.92162	1.20653
407	0.58021	1.42554	1.13299	1.35322	1.0922	1.30018	496.5	1.02667	0.92608	1.21125
406	0.58964	1.43553	1.13672	1.36133	1.09333	1.30882	497	1.03153	0.93128	1.21833
405	0.59962	1.4438	1.13998	1.36865	1.0932	1.31816	497.5	1.03542	0.93649	1.22306
404	0.61005	1.45366	1.14348	1.37632	1.09621	1.32905	498	1.04028	0.94169	1.22778
403	0.62103	1.46287	1.14709	1.3861	1.09696	1.34099	498.5	1.04514	0.94689	1.2325
402	0.63219	1.47246	1.15232	1.3967	1.0996	1.35316	499	1.05	0.95209	1.23958
401	0.64402	1.4832	1.15844	1.40813	1.10168	1.36784	499.5	1.05389	0.9573	1.24431
400	0.65654	1.49409	1.16494	1.42084	1.10481	1.38233	500	1.05875	0.9625	1.24903
399	0.66921	1.50604	1.17101	1.43591	1.10851	1.39739	500.5	1.06361	0.96845	1.25375
398	0.68234	1.51897	1.17905	1.44901	1.11382	1.41329	501	1.06847	0.97365	1.25847
397	0.69542	1.53325	1.18706	1.46726	1.12072	1.43207	501.5	1.07333	0.97885	1.26319
396	0.70927	1.5502	1.19808	1.48604	1.12827	1.44954	502	1.07819	0.98405	1.26792
395	0.72327	1.56731	1.20889	1.50863	1.13623	1.46905	502.5	1.08306	0.99	1.27264
394	0.73718	1.58703	1.21994	1.53104	1.14546	1.48762	503	1.08792	0.9952	1.27736
393	0.75126	1.60847	1.23331	1.55704	1.15787	1.50748	503.5	1.09278	1.00041	1.27972
392	0.76598	1.6326	1.24718	1.58514	1.17119	1.52852	504	1.09764	1.00561	1.28444
391	0.7798	1.65787	1.26042	1.61553	1.18513	1.54989	504.5	1.1025	1.01155	1.28917
390	0.7944	1.68536	1.27637	1.64811	1.20003	1.57255	505	1.10736	1.01676	1.29153
389	0.80863	1.71656	1.29325	1.68303	1.21784	1.59652	505.5	1.11319	1.0227	1.29625
388	0.8229	1.74786	1.30959	1.71864	1.23609	1.62009	506	1.11806	1.02791	1.29861
387	0.83741	1.78264	1.32798	1.75859	1.25606	1.64602	506.5	1.12389	1.03385	1.30097
386	0.85157	1.81891	1.34488	1.80006	1.27529	1.67347	507	1.12875	1.0398	1.30569
385	0.86573	1.85548	1.36305	1.84146	1.29525	1.6992	507.5	1.13458	1.045	1.30806
384	0.87969	1.8936	1.38245	1.88423	1.31735	1.72713	508	1.13944	1.05095	1.31042
383	0.89313	1.93112	1.4016	1.92873	1.33895	1.75394	508.5	1.14528	1.05689	1.31278
382	0.90699	1.96789	1.42046	1.97403	1.36147	1.7834	509	1.15111	1.06284	1.31514
381	0.92035	2.00599	1.43949	2.01884	1.38478	1.81136	509.5	1.15694	1.06878	1.3175
380	0.9334	2.04246	1.45932	2.06306	1.40562	1.83989	510	1.16181	1.07473	1.3175
379	0.94599	2.07795	1.47843	2.10764	1.42809	1.86712	510.5	1.16764	1.07993	1.31986
378	0.95828	2.11178	1.49715	2.15104	1.44921	1.89297	511	1.17347	1.08588	1.32222
377	0.97042	2.1435	1.51683	2.19407	1.47069	1.92018	511.5	1.17931	1.09182	1.32222
376	0.98161	2.17447	1.53644	2.23707	1.49086	1.94558	512	1.18514	1.09777	1.32458
375	0.99249	2.20285	1.55406	2.27702	1.51028	1.97004	512.5	1.19097	1.10297	1.32458
374	1.00274	2.23161	1.571	2.31802	1.5318	1.99405	513	1.19681	1.10892	1.32694
373	1.01119	2.2561	1.58917	2.3562	1.54846	2.0165	513.5	1.20264	1.11486	1.32694
372	1.01972	2.27607	1.60484	2.39058	1.5636	2.03566	514	1.20944	1.12081	1.32931
371	1.02722	2.29831	1.62258	2.42541	1.58165	2.05643	514.5	1.21528	1.12676	1.32931
370	1.03429	2.31611	1.63917	2.45797	1.59934	2.07618	515	1.22111	1.1327	1.32931
369	1.03994	2.33153	1.65367	2.486	1.61372	2.09395	515.5	1.22792	1.13865	1.33167
368	1.04463	2.34355	1.66793	2.51343	1.62723	2.11218	516	1.23375	1.14459	1.33167
367	1.04837	2.35512	1.68147	2.53737	1.64037	2.12925	516.5	1.24056	1.1498	1.33167
366	1.05148	2.36647	1.69307	2.55576	1.64958	2.14404	517	1.24639	1.15574	1.33403
365	1.05402	2.37057	1.70476	2.57097	1.662	2.16067	517.5	1.25222	1.16169	1.33403
364	1.05583	2.37432	1.71484	2.5821	1.66935	2.17623	518	1.25903	1.16764	1.33403
363	1.05673	2.37494	1.72532	2.59072	1.67775	2.19064	518.5	1.26486	1.17358	1.33403
362	1.05729	2.37168	1.73316	2.59641	1.68089	2.20284	519	1.27167	1.17953	1.33639
361	1.05727	2.36863	1.74218	2.59562	1.68719	2.21684	519.5	1.2775	1.18547	1.33639
360	1.05693	2.36377	1.74968	2.59291	1.69151	2.22706	520	1.28431	1.19142	1.33875
359	1.05604	2.35587	1.75962	2.5897	1.69494	2.23945	520.5	1.29014	1.19736	1.33875
358	1.05465	2.34721	1.76818	2.58541	1.69853	2.24934	521	1.29694	1.20331	1.34111
357	1.05361	2.33977	1.77915	2.58039	1.70039	2.25926	521.5	1.30278	1.20926	1.34111
356	1.05166	2.32767	1.78713	2.5728	1.70687	2.26642	522	1.30958	1.21446	1.34347
355	1.04932	2.32092	1.79883	2.56593	1.7079	2.27509	522.5	1.31542	1.22115	1.34347
354	1.04672	2.3118	1.81011	2.5578	1.71453	2.27963	523	1.32222	1.22709	1.34583
353	1.0445	2.30489	1.82375	2.55274	1.72273	2.28831	523.5	1.32903	1.23304	1.34819
352	1.04122	2.2979	1.83673	2.54929	1.72838	2.29336	524	1.33486	1.23899	1.35056
351	1.03778	2.29169	1.8504	2.54569	1.73888	2.29903	524.5	1.34167	1.24568	1.35056
350	1.03427	2.28831	1.86656	2.54566	1.74744	2.30579	525	1.3475	1.25162	1.35292
349	1.0295	2.28358	1.87989	2.54409	1.75916	2.30769	525.5	1.35431	1.25757	1.35528
348	1.02632	2.27972	1.89842	2.53914	1.77107	2.31547	526	1.36111	1.26426	1.35764
347	1.02297	2.27768	1.90956	2.53891	1.78254	2.32283	526.5	1.36694	1.2702	1.36
346	1.02006	2.27622	1.92377	2.54122	1.79169	2.32916	527	1.37375	1.27615	1.36236
345	1.01787	2.27711	1.938	2.53805	1.80908	2.34111	527.5	1.37958	1.28284	1.36708
344	1.01533	2.27609	1.9486	2.54114	1.81481	2.3495	528	1.38639	1.28953	1.36944
343	1.01343	2.27357	1.96568	2.53929	1.82835	2.35862	528.5	1.39222	1.29622	1.37181
342	1.01213	2.27325	1.97051	2.54077	1.83729	2.37056	529	1.39903	1.30291	1.37417
341	1.01093	2.26693	1.97578	2.53595	1.83879	2.37918	529.5	1.40583	1.30959	1.37889
340	1.01141	2.25795	1.9817	2.53207	1.84809	2.39031	530	1.41167	1.31628	1.38125
339	1.01207	2.24847	1.98378	2.52824	1.85352	2.40117	530.5	1.41847	1.32297	1.38361
338	1.01347	2.23741	1.98937	2.52352	1.85843	2.41104	531	1.42528	1.32966	1.38833
337	1.01579	2.22062	1.98732	2.51678	1.85629	2.41837	531.5	1.43111	1.33709	1.39069
336	1.01877	2.20306	1.98913	2.5043	1.8591	2.42503	532	1.43792	1.34378	1.39306
335	1.02249	2.18438	1.98774	2.49622	1.85995	2.42844	532.5	1.44375	1.35122	1.39778
334	1.02702	2.16302	1.98796	2.48145	1.86068	2.42961	533	1.45056	1.35791	1.40014
333	1.03169	2.13889	1.98812	2.46893	1.85656	2.42904	533.5	1.45639	1.36459	1.4025
332	1.03777	2.11805	1.99046	2.45686	1.859	2.42643	534	1.46222	1.37128	1.40722
331	1.04414	2.09326	1.98947	2.44074	1.85844	2.42082	534.5	1.46806	1.37872	1.40958
330	1.05136	2.07463	1.99056	2.42843	1.86175	2.41409	535	1.47486	1.38541	1.41194
329	1.05949	2.05231	1.99222	2.41238	1.86143	2.40579	535.5	1.48069	1.39209	1.41431
328	1.06897	2.03175	1.99689	2.39969	1.86799	2.39405	536	1.48556	1.39878	1.41667
327	1.07936	2.01664	2.00099	2.39137	1.87566	2.38456	536.5	1.49139	1.40547	1.41667
326	1.08973	2.00331	2.00616	2.38094	1.88251	2.37383	537	1.49722	1.41142	1.41903
325	1.10244	1.99365	2.01236	2.37539	1.89497	2.36888	537.5	1.50208	1.41811	1.41903
324	1.11675	1.98907	2.01908	2.37242	1.91235	2.36302	538	1.50694	1.42331	1.42139
323	1.13283	1.98746	2.02829	2.37438	1.92966	2.36176	538.5	1.51181	1.42926	1.42139
322	1.14977	1.99084	2.03659	2.37794	1.95144	2.36603	539	1.51667	1.4352	1.42139
321	1.16893	1.99856	2.04721	2.38688	1.97704	2.37466	539.5	1.52153	1.44041	1.42139
320	1.19005	2.0127	2.0554	2.40252	2.00141	2.38741	540	1.52542	1.44561	1.42139
319	1.21312	2.0293	2.06653	2.42006	2.02792	2.40344	540.5	1.52931	1.45081	1.42139
318	1.23856	2.05017	2.07982	2.44483	2.05977	2.42428	541	1.53319	1.45527	1.41903
317	1.26534	2.07334	2.09009	2.46963	2.08859	2.44674	541.5	1.53611	1.46047	1.41667
316	1.29417	2.09799	2.10347	2.49791	2.1224	2.47127	542	1.54	1.46493	1.41431
315	1.32483	2.12376	2.11382	2.52643	2.15313	2.49595	542.5	1.54292	1.46865	1.41194
314	1.35639	2.14991	2.12386	2.55953	2.18586	2.52233	543	1.54583	1.47311	1.40958
313	1.38875	2.17364	2.13937	2.58683	2.21935	2.54641	543.5	1.54875	1.47682	1.40486
312	1.42268	2.19687	2.15489	2.61562	2.25221	2.56949	544	1.55167	1.4798	1.40014
311	1.45744	2.2194	2.172	2.64527	2.28851	2.59292	544.5	1.55361	1.48351	1.39542
310	1.49229	2.23938	2.18905	2.67273	2.32101	2.61796	545	1.55556	1.48574	1.39069
309	1.52938	2.26051	2.20752	2.70125	2.35739	2.64243	545.5	1.5575	1.48872	1.38597
308	1.56616	2.2825	2.23232	2.73116	2.39691	2.66532	546	1.55847	1.4902	1.37889
307	1.6046	2.30481	2.25818	2.76505	2.43609	2.69397	546.5	1.56042	1.49243	1.37181
306	1.64386	2.3288	2.28552	2.79897	2.4792	2.72535	547	1.56042	1.49392	1.36472
305	1.68422	2.35935	2.31776	2.83554	2.52259	2.7594	547.5	1.56139	1.49541	1.35528
304	1.72585	2.38886	2.35536	2.88389	2.57418	2.79545	548	1.56139	1.49615	1.34819
303	1.76967	2.42613	2.39291	2.93191	2.62271	2.83637	548.5	1.56139	1.49615	1.33875
302	1.81307	2.46529	2.43491	2.98653	2.6744	2.88078	549	1.56139	1.49615	1.32931
301	1.85848	2.51006	2.4835	3.04788	2.73379	2.93336	549.5	1.56042	1.49615	1.31986
300	1.90453	2.55993	2.53528	3.11365	2.79568	2.98312	550	1.55944	1.49466	1.30806
							550.5	1.55847	1.49392	1.29861
							551	1.55653	1.49169	1.28681
							551.5	1.55458	1.4902	1.27264
							552	1.55167	1.48723	1.26083
							552.5	1.54972	1.48426	1.24667
							553	1.54583	1.48054	1.23486
							553.5	1.54292	1.47608	1.22069
							554	1.53903	1.47162	1.20653
							554.5	1.53514	1.46642	1.19
							555	1.53028	1.46047	1.17583
							555.5	1.52542	1.45453	1.15931
							556	1.51958	1.44784	1.14278
							556.5	1.51375	1.44115	1.12625
							557	1.50694	1.43297	1.10972
							557.5	1.50014	1.42554	1.09319
							558	1.49333	1.41662	1.07667
							558.5	1.48653	1.4077	1.06014
							559	1.47875	1.39804	1.04125
							559.5	1.47	1.38764	1.02236
							560	1.46125	1.37649	1.00583
							560.5	1.45153	1.36534	0.98694
							561	1.44181	1.35419	0.96806
							561.5	1.43208	1.3423	0.94917
							562	1.42236	1.32966	0.93028
							562.5	1.41167	1.31703	0.91139
							563	1.40097	1.30439	0.89486
							563.5	1.38931	1.29027	0.87597
							564	1.37764	1.27689	0.85708
							564.5	1.36597	1.26277	0.83819
							565	1.35431	1.24865	0.81931
							565.5	1.34167	1.23453	0.80278
							566	1.32903	1.22041	0.78389
							566.5	1.31639	1.20554	0.76736
							567	1.30375	1.19142	0.75083
							567.5	1.29111	1.1773	0.73431
							568	1.27847	1.16243	0.71778
							568.5	1.26486	1.14757	0.70125
							569	1.25222	1.13345	0.68472
							569.5	1.23861	1.11858	0.66819
							570	1.225	1.10446	0.65403
							570.5	1.21139	1.08959	0.6375
							571	1.19778	1.07547	0.62333
							571.5	1.18417	1.06135	0.60917
							572	1.17056	1.04723	0.595
							572.5	1.15597	1.03311	0.58319
							573	1.14139	1.01824	0.56903
							573.5	1.12681	1.00412	0.55486
							574	1.11222	0.98926	0.54069
							574.5	1.09764	0.97514	0.52653
							575	1.08306	0.96027	0.51472
							575.5	1.0675	0.94615	0.50056
							576	1.05292	0.93203	0.48875
							576.5	1.03736	0.91791	0.47694
							577	1.02278	0.90453	0.46514
							577.5	1.00722	0.89115	0.45333
							578	0.99264	0.87777	0.44153
							578.5	0.97806	0.86439	0.42972
							579	0.9625	0.85176	0.41792
							579.5	0.94792	0.83912	0.40847
							580	0.93333	0.82649	0.39667
							580.5	0.91778	0.81459	0.38722
							581	0.90319	0.8027	0.37778
							581.5	0.88764	0.79081	0.36833
							582	0.87306	0.77892	0.35889
							582.5	0.8575	0.76777	0.34944
							583	0.84292	0.75662	0.34
							583.5	0.82833	0.74547	0.33292
							584	0.81375	0.73507	0.32347
							584.5	0.79917	0.72466	0.31639
							585	0.78458	0.715	0.30694
							585.5	0.77097	0.70534	0.29986
							586	0.75639	0.69642	0.29278
							586.5	0.74278	0.6875	0.28569
							587	0.72917	0.67858	0.27861
							587.5	0.71556	0.67041	0.27153
							588	0.70194	0.66149	0.26681
							588.5	0.68833	0.65405	0.25972
							589	0.67472	0.64588	0.255
							589.5	0.66208	0.63845	0.24792
							590	0.64847	0.63101	0.24319
							590.5	0.63583	0.62432	0.23611
							591	0.62222	0.61689	0.23139
							591.5	0.60958	0.6102	0.22667
							592	0.59792	0.60426	0.22194
							592.5	0.58528	0.59831	0.21722
							593	0.57361	0.59236	0.2125
							593.5	0.56194	0.58642	0.20778
							594	0.55028	0.58047	0.20306
							594.5	0.53764	0.57527	0.19833
							595	0.52597	0.57007	0.19597
							595.5	0.51431	0.56412	0.19125
							596	0.50361	0.55892	0.18653
							596.5	0.49194	0.55446	0.18417
							597	0.48028	0.54926	0.17944
							597.5	0.46958	0.54405	0.17708
							598	0.45889	0.53959	0.17236
							598.5	0.44722	0.53439	0.17
							599	0.43653	0.52993	0.16528
							599.5	0.42583	0.52547	0.16292
							600	0.41611	0.52101	0.16056
							600.5	0.40542	0.51655	0.15819
							601	0.39569	0.51209	0.15583
							601.5	0.38597	0.50764	0.15111
							602	0.37625	0.50318	0.14875
							602.5	0.36653	0.49872	0.14639
							603	0.35778	0.49426	0.14403
							603.5	0.34806	0.48905	0.14167
							604	0.33931	0.48459	0.13931
							604.5	0.33056	0.48014	0.13694
							605	0.32181	0.47568	0.13694
							605.5	0.31403	0.47047	0.13458
							606	0.30528	0.46601	0.13222
							606.5	0.2975	0.46081	0.12986
							607	0.28972	0.45635	0.12986
							607.5	0.28194	0.45115	0.1275
							608	0.27514	0.44595	0.12514
							608.5	0.26736	0.44074	0.12514
							609	0.26056	0.43554	0.12278
							609.5	0.25375	0.43034	0.12042
							610	0.24694	0.42514	0.12042
							610.5	0.24014	0.41919	0.11806
							611	0.23431	0.41399	0.11806
							611.5	0.2275	0.40804	0.11569
							612	0.22167	0.40284	0.11569
							612.5	0.21583	0.39689	0.11333
							613	0.21	0.39095	0.11333
							613.5	0.20514	0.385	0.11097
							614	0.19931	0.3798	0.11097
							614.5	0.19444	0.37385	0.10861
							615	0.18861	0.36791	0.10861
							615.5	0.18375	0.36196	0.10861
							616	0.17889	0.35527	0.10625
							616.5	0.17403	0.34932	0.10625
							617	0.16917	0.34338	0.10625
							617.5	0.16431	0.33669	0.10389
							618	0.16042	0.33074	0.10389
							618.5	0.15556	0.32405	0.10389
							619	0.15167	0.31736	0.10153
							619.5	0.14681	0.31142	0.10153
							620	0.14292	0.30473	0.10153
							620.5	0.13903	0.29804	0.09917
							621	0.13514	0.29135	0.09917
							621.5	0.13125	0.28541	0.09917
							622	0.12736	0.27872	0.09917
							622.5	0.12347	0.27277	0.09681
							623	0.12056	0.26608	0.09681
							623.5	0.11667	0.26014	0.09681
							624	0.11375	0.25345	0.09681
							624.5	0.10986	0.2475	0.09444
							625	0.10694	0.24155	0.09444
							625.5	0.10403	0.23561	0.09444
							626	0.10111	0.22966	0.09444
							626.5	0.09819	0.22446	0.09208
							627	0.09625	0.21851	0.09208
							627.5	0.09333	0.21331	0.09208
							628	0.09042	0.20811	0.09208
							628.5	0.08847	0.20291	0.09208
							629	0.08556	0.1977	0.09208
							629.5	0.08361	0.1925	0.08972
							630	0.08167	0.18804	0.08972
							630.5	0.07972	0.18358	0.08972
							631	0.07778	0.17838	0.08972
							631.5	0.07583	0.17392	0.08972
							632	0.07389	0.16946	0.08972
							632.5	0.07194	0.165	0.08972
							633	0.07	0.16054	0.08736
							633.5	0.06806	0.15682	0.08736
							634	0.06611	0.15236	0.08736
							634.5	0.06514	0.14865	0.08736
							635	0.06319	0.14493	0.08736
							635.5	0.06125	0.14122	0.08736
							636	0.06028	0.1375	0.08736
							636.5	0.05833	0.13378	0.08736
							637	0.05736	0.13081	0.085
							637.5	0.05639	0.12709	0.085
							638	0.05444	0.12412	0.085
							638.5	0.05347	0.12041	0.085
							639	0.0525	0.11743	0.085
							639.5	0.05056	0.11446	0.085
							640	0.04958	0.11149	0.085
							640.5	0.04861	0.10851	0.085
							641	0.04764	0.10554	0.08264
							641.5	0.04569	0.10331	0.08264
							642	0.04472	0.10034	0.08264
							642.5	0.04375	0.09811	0.08264
							643	0.04278	0.09514	0.08264
							643.5	0.04181	0.09291	0.08264
							644	0.04083	0.09068	0.08264
							644.5	0.03986	0.08845	0.08028
							645	0.03986	0.08622	0.08028
							645.5	0.03889	0.08473	0.08028
							646	0.03792	0.0825	0.08028
							646.5	0.03694	0.08027	0.08028
							647	0.03597	0.07878	0.08028
							647.5	0.03597	0.0773	0.08028
							648	0.035	0.07581	0.08028
							648.5	0.03403	0.07432	0.08028
							649	0.03403	0.07284	0.08028
							649.5	0.03306	0.07135	0.08028
							650	0.03208	0.06986	0.07792
							650.5	0.03208	0.06838	0.07792
							651	0.03111	0.06764	0.07792
							651.5	0.03111	0.06615	0.07792
							652	0.03014	0.06541	0.07792
							652.5	0.03014	0.06392	0.07792
							653	0.02917	0.06318	0.07792
							653.5	0.02917	0.06169	0.07792
							654	0.02917	0.06095	0.07792
							654.5	0.02819	0.0602	0.07792
							655	0.02819	0.05946	0.07792
							655.5	0.02722	0.05872	0.07792
							656	0.02722	0.05723	0.07556
							656.5	0.02625	0.05649	0.07556
							657	0.02625	0.05574	0.07556
							657.5	0.02625	0.055	0.07556
							658	0.02528	0.05426	0.07556
							658.5	0.02528	0.05351	0.07556
							659	0.02528	0.05277	0.07556
							659.5	0.02431	0.05203	0.07556
							660	0.02431	0.05203	0.07556
							660.5	0.02431	0.05128	0.07319
							661	0.02333	0.05054	0.07319
							661.5	0.02333	0.0498	0.07319
							662	0.02333	0.04905	0.07319
							662.5	0.02236	0.04905	0.07319
							663	0.02236	0.04831	0.07319
							663.5	0.02236	0.04757	0.07319
							664	0.02139	0.04757	0.07319
							664.5	0.02139	0.04682	0.07083
							665	0.02139	0.04608	0.07083
							665.5	0.02139	0.04608	0.07083
							666	0.02042	0.04534	0.07083
							666.5	0.02042	0.04459	0.07083
							667	0.02042	0.04459	0.07083
							667.5	0.02042	0.04385	0.07083
							668	0.01944	0.04385	0.07083
							668.5	0.01944	0.04385	0.06847
							669	0.01944	0.04311	0.06847
							669.5	0.01944	0.04311	0.06847
							670	0.01944	0.04236	0.06847
							670.5	0.01847	0.04236	0.06847
							671	0.01847	0.04162	0.06847
							671.5	0.01847	0.04162	0.06847
							672	0.01847	0.04162	0.06847
							672.5	0.01847	0.04088	0.06847
							673	0.0175	0.04088	0.06611
							673.5	0.0175	0.04014	0.06611
							674	0.0175	0.04014	0.06611
							674.5	0.0175	0.04014	0.06611
							675	0.0175	0.03939	0.06611
							675.5	0.0175	0.03939	0.06611
							676	0.0175	0.03939	0.06611
							676.5	0.0175	0.03865	0.06611
							677	0.01653	0.03865	0.06375
							677.5	0.01653	0.03865	0.06375
							678	0.01653	0.03865	0.06375
							678.5	0.01653	0.03791	0.06375
							679	0.01653	0.03791	0.06375
							679.5	0.01653	0.03791	0.06375
							680	0.01556	0.03791	0.06375
							680.5	0.01556	0.03716	0.06375
							681	0.01556	0.03716	0.06375
							681.5	0.01556	0.03716	0.06139
							682	0.01556	0.03716	0.06139
							682.5	0.01556	0.03642	0.06139
							683	0.01556	0.03642	0.06139
							683.5	0.01556	0.03642	0.06139
							684	0.01556	0.03642	0.06139
							684.5	0.01458	0.03568	0.06139
							685	0.01458	0.03568	0.05903
							685.5	0.01458	0.03568	0.05903
							686	0.01458	0.03568	0.05903
							686.5	0.01458	0.03493	0.05903
							687	0.01458	0.03493	0.05903
							687.5	0.01458	0.03493	0.05903
							688	0.01458	0.03493	0.05903
							688.5	0.01458	0.03493	0.05667
							689	0.01361	0.03419	0.05667
							689.5	0.01361	0.03419	0.05667
							690	0.01361	0.03419	0.05667
							690.5	0.01361	0.03419	0.05667
							691	0.01361	0.03419	0.05667
							691.5	0.01361	0.03419	0.05667
							692	0.01361	0.03345	0.05667
							692.5	0.01361	0.03345	0.05667
							693	0.01361	0.03345	0.05431
							693.5	0.01361	0.03345	0.05431
							694	0.01361	0.03345	0.05431
							694.5	0.01361	0.0327	0.05431
							695	0.01361	0.0327	0.05431
							695.5	0.01264	0.0327	0.05431
							696	0.01264	0.0327	0.05431
							696.5	0.01264	0.0327	0.05431
							697	0.01264	0.0327	0.05431
							697.5	0.01264	0.03196	0.05194
							698	0.01264	0.03196	0.05194
							698.5	0.01264	0.03196	0.05194
							699	0.01264	0.03196	0.05194
							699.5	0.01264	0.03196	0.05194
							700	0.01264	0.03196	0.05194
							700.5	0.01264	0.03122	0.05194
							701	0.01264	0.03122	0.05194
							701.5	0.01264	0.03122	0.04958
							702	0.01264	0.03122	0.04958
							702.5	0.01167	0.03122	0.04958
							703	0.01167	0.03122	0.04958
							703.5	0.01167	0.03122	0.04958
							704	0.01167	0.03047	0.04958
							704.5	0.01167	0.03047	0.04958
							705	0.01167	0.03047	0.04958
							705.5	0.01167	0.03047	0.04958
							706	0.01167	0.03047	0.04958
							706.5	0.01167	0.03047	0.04722
							707	0.01167	0.02973	0.04722
							707.5	0.01167	0.02973	0.04722
							708	0.01167	0.02973	0.04722
							708.5	0.01167	0.02973	0.04722
							709	0.01167	0.02973	0.04722
							709.5	0.01167	0.02973	0.04722
							710	0.01167	0.02973	0.04722
							710.5	0.01069	0.02899	0.04722
							711	0.01069	0.02899	0.04486
							711.5	0.01069	0.02899	0.04486
							712	0.01069	0.02899	0.04486
							712.5	0.01069	0.02899	0.04486
							713	0.01069	0.02899	0.04486
							713.5	0.01069	0.02899	0.04486
							714	0.01069	0.02899	0.04486
							714.5	0.01069	0.02899	0.04486
							715	0.01069	0.02824	0.04486
							715.5	0.01069	0.02824	0.04486
							716	0.01069	0.02824	0.04486
							716.5	0.01069	0.02824	0.04486
							717	0.01069	0.02824	0.04486
							717.5	0.01069	0.02824	0.0425
							718	0.01069	0.02824	0.0425
							718.5	0.01069	0.02824	0.0425
							719	0.01069	0.0275	0.0425
							719.5	0.01069	0.0275	0.0425
							720	0.01069	0.0275	0.0425
							720.5	0.01069	0.0275	0.0425
							721	0.00972	0.0275	0.0425
							721.5	0.00972	0.0275	0.0425
							722	0.00972	0.0275	0.04014
							722.5	0.00972	0.02676	0.04014
							723	0.00972	0.02676	0.04014
							723.5	0.00972	0.02676	0.04014
							724	0.00972	0.02676	0.04014
							724.5	0.00972	0.02676	0.04014
							725	0.00972	0.02676	0.04014
							725.5	0.00972	0.02676	0.04014
							726	0.00972	0.02676	0.04014
							726.5	0.00972	0.02676	0.04014
							727	0.00972	0.02676	0.04014
							727.5	0.00972	0.02676	0.04014
							728	0.00972	0.02601	0.04014
							728.5	0.00972	0.02601	0.03778
							729	0.00972	0.02601	0.03778
							729.5	0.00972	0.02601	0.03778
							730	0.00972	0.02601	0.03778
							730.5	0.00972	0.02601	0.03778
							731	0.00875	0.02601	0.03778
							731.5	0.00875	0.02601	0.03778
							732	0.00875	0.02601	0.03778
							732.5	0.00875	0.02527	0.03778
							733	0.00875	0.02527	0.03778
							733.5	0.00875	0.02527	0.03778
							734	0.00875	0.02527	0.03778
							734.5	0.00875	0.02527	0.03542
							735	0.00875	0.02527	0.03542
							735.5	0.00875	0.02527	0.03542
							736	0.00875	0.02527	0.03542
							736.5	0.00875	0.02453	0.03542
							737	0.00875	0.02453	0.03542
							737.5	0.00875	0.02453	0.03542
							738	0.00875	0.02453	0.03542
							738.5	0.00875	0.02453	0.03542
							739	0.00875	0.02453	0.03542
							739.5	0.00875	0.02453	0.03542
							740	0.00875	0.02453	0.03542
							740.5	0.00875	0.02453	0.03542
							741	0.00875	0.02453	0.03306
							741.5	0.00875	0.02453	0.03306
							742	0.00875	0.02378	0.03306
							742.5	0.00875	0.02378	0.03306
							743	0.00875	0.02378	0.03306
							743.5	0.00875	0.02378	0.03306
							744	0.00778	0.02378	0.03306
							744.5	0.00778	0.02378	0.03306
							745	0.00778	0.02378	0.03306
							745.5	0.00778	0.02378	0.03306
							746	0.00778	0.02378	0.03306
							746.5	0.00778	0.02378	0.03306
							747	0.00778	0.02304	0.03306
							747.5	0.00778	0.02304	0.03306
							748	0.00778	0.02304	0.03069
							748.5	0.00778	0.02304	0.03069
							749	0.00778	0.02304	0.03069
							749.5	0.00778	0.02304	0.03069
							750	0.00778	0.02304	0.03069
							750.5	0.00778	0.02304	0.03069
							751	0.00778	0.0223	0.03069
							751.5	0.00778	0.0223	0.03069
							752	0.00778	0.0223	0.03069
							752.5	0.00778	0.0223	0.03069
							753	0.00778	0.0223	0.03069
							753.5	0.00778	0.0223	0.02833
							754	0.00778	0.0223	0.02833
							754.5	0.00778	0.0223	0.02833
							755	0.00778	0.0223	0.02833
							755.5	0.00681	0.0223	0.02833
							756	0.00778	0.0223	0.02833
							756.5	0.00681	0.0223	0.02833
							757	0.00681	0.02155	0.02833
							757.5	0.00681	0.02155	0.02833
							758	0.00681	0.02155	0.02833
							758.5	0.00681	0.02155	0.02833
							759	0.00681	0.02155	0.02833
							759.5	0.00681	0.02155	0.02833
							760	0.00681	0.02155	0.02833
							760.5	0.00681	0.02155	0.02833
							761	0.00681	0.02155	0.02833
							761.5	0.00681	0.02155	0.02597
							762	0.00681	0.02155	0.02597
							762.5	0.00681	0.02081	0.02597
							763	0.00681	0.02081	0.02597
							763.5	0.00681	0.02081	0.02597
							764	0.00681	0.02081	0.02597
							764.5	0.00681	0.02081	0.02597
							765	0.00681	0.02081	0.02597
							765.5	0.00681	0.02081	0.02597
							766	0.00681	0.02081	0.02597
							766.5	0.00681	0.02081	0.02597
							767	0.00681	0.02081	0.02597
							767.5	0.00681	0.02081	0.02597
							768	0.00681	0.02007	0.02597
							768.5	0.00681	0.02007	0.02597
							769	0.00583	0.02007	0.02361
							769.5	0.00583	0.02007	0.02361
							770	0.00583	0.02007	0.02361
							770.5	0.00583	0.02007	0.02361
							771	0.00583	0.02007	0.02361
							771.5	0.00583	0.02007	0.02361
							772	0.00583	0.02007	0.02361
							772.5	0.00583	0.02007	0.02361
							773	0.00583	0.02007	0.02361
							773.5	0.00583	0.02007	0.02361
							774	0.00583	0.01932	0.02361
							774.5	0.00583	0.01932	0.02361
							775	0.00583	0.01932	0.02361
							775.5	0.00583	0.01932	0.02361
							776	0.00583	0.01932	0.02361
							776.5	0.00583	0.01932	0.02361
							777	0.00583	0.01932	0.02125
							777.5	0.00583	0.01932	0.02125
							778	0.00583	0.01932	0.02125
							778.5	0.00583	0.01932	0.02125
							779	0.00583	0.01932	0.02125
							779.5	0.00583	0.01932	0.02125
							780	0.00583	0.01932	0.02125
							780.5	0.00583	0.01932	0.02125
							781	0.00583	0.01858	0.02125
							781.5	0.00583	0.01858	0.02125
							782	0.00583	0.01858	0.02125
							782.5	0.00486	0.01858	0.02125
							783	0.00486	0.01858	0.02125
							783.5	0.00486	0.01858	0.02125
							784	0.00486	0.01858	0.02125
							784.5	0.00486	0.01858	0.02125
							785	0.00486	0.01858	0.02125
							785.5	0.00486	0.01858	0.02125
							786	0.00583	0.01858	0.02125
							786.5	0.00583	0.01858	0.02125
							787	0.00486	0.01784	0.02125
							787.5	0.00486	0.01784	0.01889
							788	0.00486	0.01784	0.01889
							788.5	0.00486	0.01784	0.01889
							789	0.00486	0.01784	0.01889
							789.5	0.00486	0.01784	0.01889
							790	0.00486	0.01784	0.01889
							790.5	0.00486	0.01784	0.01889
							791	0.00486	0.01784	0.01889
							791.5	0.00486	0.01784	0.01889
							792	0.00486	0.01784	0.01889
							792.5	0.00486	0.01784	0.01889
							793	0.00486	0.01709	0.01889
							793.5	0.00486	0.01709	0.01889
							794	0.00486	0.01709	0.01889
							794.5	0.00486	0.01709	0.01889
							795	0.00486	0.01709	0.01889
							795.5	0.00486	0.01709	0.01653
							796	0.00486	0.01709	0.01653
							796.5	0.00486	0.01709	0.01653
							797	0.00486	0.01709	0.01653
							797.5	0.00486	0.01635	0.01653
							798	0.00486	0.01635	0.01653
							798.5	0.00486	0.01635	0.01653
							799	0.00486	0.01635	0.01653
							799.5	0.00486	0.01635	0.01653
							800	0.00389	0.01635	0.01653

## Sheet: Fig 6a (right)
Wavelength	ε
nm	10000 L/(mol·cm)
	2a	4a	5a	6a	6b
800	0.00344	-0.05526	0.00713	0.00472	0.01727
799	0.00328	0.02456	0.00701	0.00471	0.01735
798	0.00336	0.02446	0.00688	0.00411	0.01718
797	0.00326	0.02446	0.00698	0.00453	0.01738
796	0.00311	0.02487	0.00682	0.00439	0.01729
795	0.00317	0.02521	0.0066	0.00471	0.01731
794	0.00361	0.02535	0.00714	0.00502	0.01814
793	0.00358	0.02551	0.00727	0.00548	0.01848
792	0.00362	0.02585	0.00703	0.00471	0.01835
791	0.00325	0.02622	0.00675	0.00521	0.01815
790	0.00324	0.02668	0.00658	0.00506	0.01766
789	0.00326	0.02709	0.00677	0.00498	0.01821
788	0.00362	0.02697	0.00732	0.0053	0.01847
787	0.00363	0.02735	0.00731	0.00584	0.01891
786	0.00372	0.02764	0.00692	0.0055	0.01837
785	0.00385	0.02802	0.00662	0.00525	0.01874
784	0.0039	0.0284	0.00759	0.00609	0.01905
783	0.00367	0.0288	0.00716	0.0056	0.01884
782	0.00411	0.02883	0.0073	0.00572	0.01925
781	0.00379	0.02934	0.0075	0.006	0.0192
780	0.00383	0.0294	0.00738	0.00582	0.01917
779	0.00413	0.03016	0.00783	0.00594	0.01961
778	0.00353	0.03058	0.00676	0.00572	0.01935
777	0.00406	0.03076	0.0074	0.00589	0.01955
776	0.00426	0.03111	0.00774	0.00597	0.01968
775	0.00433	0.0318	0.00789	0.00607	0.01992
774	0.00409	0.03214	0.00744	0.00609	0.0199
773	0.00423	0.03231	0.00752	0.00612	0.02024
772	0.00406	0.03295	0.00752	0.0064	0.01991
771	0.00399	0.03312	0.00751	0.00617	0.01976
770	0.00413	0.03366	0.00715	0.00624	0.01978
769	0.00446	0.03395	0.00815	0.00688	0.02052
768	0.00428	0.03447	0.0078	0.00691	0.02013
767	0.00437	0.03497	0.00785	0.00671	0.0203
766	0.00471	0.03541	0.00807	0.00695	0.02023
765	0.00462	0.03592	0.0081	0.00701	0.02034
764	0.00462	0.03629	0.00807	0.00705	0.02081
763	0.00474	0.0367	0.00773	0.00725	0.02063
762	0.00496	0.03693	0.00851	0.00754	0.02112
761	0.00498	0.03777	0.00819	0.00752	0.02098
760	0.00441	0.03816	0.00747	0.00741	0.02088
759	0.0049	0.03875	0.00799	0.00758	0.02112
758	0.00487	0.03912	0.0083	0.00762	0.02108
757	0.00507	0.03996	0.00785	0.00769	0.02114
756	0.00507	0.04014	0.00817	0.00816	0.0215
755	0.00534	0.04095	0.00846	0.00824	0.02227
754	0.0054	0.04143	0.00805	0.00816	0.0216
753	0.00532	0.04184	0.00811	0.00803	0.02183
752	0.00496	0.04275	0.00785	0.0079	0.02162
751	0.00558	0.04295	0.00831	0.0085	0.02209
750	0.00553	0.04349	0.0086	0.00862	0.02244
749	0.00516	0.04415	0.00813	0.00862	0.02229
748	0.00528	0.04487	0.00815	0.0087	0.02223
747	0.00561	0.04558	0.00821	0.00881	0.02229
746	0.00546	0.04592	0.00814	0.00912	0.02271
745	0.00554	0.04664	0.00804	0.00915	0.02262
744	0.00578	0.04729	0.00815	0.00915	0.02318
743	0.00581	0.04775	0.00829	0.00926	0.02315
742	0.00592	0.04842	0.00838	0.00933	0.02366
741	0.00606	0.0489	0.00854	0.00984	0.02397
740	0.00586	0.04968	0.00849	0.0096	0.02366
739	0.00591	0.05036	0.00844	0.00972	0.02402
738	0.00623	0.05101	0.00873	0.0103	0.02476
737	0.00639	0.05176	0.00887	0.01041	0.02524
736	0.00646	0.05222	0.00871	0.01034	0.02537
735	0.00655	0.0528	0.0089	0.01068	0.02596
734	0.00653	0.05361	0.00897	0.0108	0.0262
733	0.00638	0.05424	0.00867	0.01083	0.02625
732	0.00636	0.05505	0.00871	0.011	0.02647
731	0.00681	0.0557	0.00897	0.01146	0.02733
730	0.00709	0.05645	0.00927	0.01141	0.02772
729	0.0068	0.05701	0.00906	0.01167	0.02801
728	0.00712	0.05778	0.00922	0.01182	0.02853
727	0.00689	0.05859	0.00929	0.01184	0.0287
726	0.007	0.05911	0.00917	0.0121	0.02944
725	0.00721	0.05991	0.0095	0.01235	0.02979
724	0.00749	0.06041	0.00968	0.01241	0.03049
723	0.00752	0.06132	0.00955	0.0126	0.03104
722	0.00766	0.06201	0.00963	0.01289	0.03153
721	0.0074	0.06279	0.00939	0.01301	0.03172
720	0.00765	0.06342	0.00976	0.01345	0.03226
719	0.00792	0.06412	0.00998	0.01358	0.03283
718	0.00803	0.06478	0.0101	0.01367	0.03341
717	0.00819	0.0656	0.01007	0.01387	0.03404
716	0.00841	0.06646	0.0099	0.01418	0.03444
715	0.00823	0.06725	0.01	0.0141	0.03463
714	0.00823	0.06785	0.01003	0.01465	0.03497
713	0.00853	0.06856	0.0105	0.01472	0.0358
712	0.0087	0.06943	0.01059	0.01503	0.03627
711	0.00873	0.07017	0.01093	0.01537	0.03683
710	0.00884	0.07104	0.01063	0.01537	0.03708
709	0.00905	0.07162	0.01082	0.01568	0.03735
708	0.00904	0.07236	0.01081	0.01575	0.03758
707	0.00924	0.07309	0.01113	0.01616	0.0381
706	0.00931	0.07398	0.01125	0.01623	0.03817
705	0.00964	0.07501	0.01161	0.01669	0.03871
704	0.0097	0.07557	0.01158	0.01682	0.0391
703	0.0096	0.07647	0.01165	0.01693	0.03909
702	0.00983	0.07731	0.01182	0.01744	0.0392
701	0.00999	0.07814	0.01187	0.01727	0.03937
700	0.0102	0.07905	0.0122	0.01786	0.0397
699	0.01026	0.07994	0.01209	0.01793	0.03977
698	0.01081	0.08079	0.01253	0.0184	0.04035
697	0.01058	0.08153	0.01251	0.01838	0.03998
696	0.01069	0.08236	0.01263	0.01871	0.04027
695	0.01072	0.08336	0.01255	0.01891	0.04015
694	0.01106	0.0844	0.01285	0.01915	0.04041
693	0.01126	0.08516	0.01314	0.01948	0.04042
692	0.01138	0.08613	0.01333	0.01956	0.04053
691	0.01158	0.08697	0.01343	0.02002	0.0407
690	0.01134	0.08787	0.0133	0.02008	0.04034
689	0.01178	0.0888	0.01372	0.02051	0.04091
688	0.01196	0.08983	0.01398	0.02086	0.041
687	0.01222	0.09075	0.0141	0.0209	0.04117
686	0.01216	0.09155	0.01438	0.02119	0.04124
685	0.01229	0.0926	0.01436	0.02151	0.04142
684	0.01249	0.0936	0.01453	0.02178	0.04151
683	0.01287	0.09468	0.01476	0.02211	0.0417
682	0.01329	0.09561	0.01511	0.02259	0.04236
681	0.01345	0.09665	0.01556	0.02286	0.0426
680	0.01358	0.0976	0.01532	0.02302	0.04271
679	0.01382	0.09846	0.01596	0.0235	0.04318
678	0.0141	0.09969	0.01585	0.0236	0.04361
677	0.01434	0.10062	0.01606	0.02398	0.04365
676	0.0144	0.1016	0.01624	0.02419	0.04422
675	0.01464	0.10262	0.01654	0.0247	0.04467
674	0.01488	0.10353	0.01683	0.02513	0.04515
673	0.01517	0.10459	0.01689	0.02538	0.04565
672	0.01544	0.10563	0.01716	0.02569	0.04606
671	0.01557	0.10682	0.01745	0.02598	0.0466
670	0.01592	0.10784	0.0177	0.02642	0.04723
669	0.01617	0.10862	0.01795	0.02653	0.04782
668	0.01644	0.10963	0.01831	0.02707	0.04847
667	0.01663	0.11071	0.01846	0.02745	0.04906
666	0.01682	0.11177	0.01856	0.02768	0.04951
665	0.01714	0.113	0.01885	0.02813	0.05024
664	0.01735	0.11389	0.01913	0.02839	0.05111
663	0.01787	0.11487	0.0196	0.02888	0.05185
662	0.0181	0.11586	0.01989	0.02942	0.05277
661	0.01837	0.11687	0.0199	0.02964	0.05356
660	0.0185	0.11765	0.02004	0.03004	0.05405
659	0.01885	0.11882	0.02043	0.03044	0.05503
658	0.01923	0.11982	0.02081	0.03083	0.05584
657	0.01987	0.1209	0.02129	0.03143	0.05705
656	0.02008	0.12186	0.02163	0.03184	0.05807
655	0.02024	0.12291	0.0217	0.03223	0.05882
654	0.02067	0.12392	0.02197	0.0324	0.05981
653	0.02104	0.12493	0.02243	0.03319	0.06111
652	0.02127	0.12608	0.02281	0.03347	0.06207
651	0.02175	0.12702	0.02311	0.03395	0.06341
650	0.0223	0.12786	0.02366	0.0346	0.0648
649	0.02297	0.129	0.024	0.03496	0.06607
648	0.02297	0.13017	0.0243	0.03559	0.0674
647	0.02352	0.13105	0.02483	0.03611	0.06874
646	0.02405	0.13218	0.02518	0.03662	0.07035
645	0.02457	0.1333	0.02564	0.03703	0.07205
644	0.02513	0.13438	0.026	0.03762	0.07364
643	0.02568	0.13554	0.02666	0.03821	0.0755
642	0.02609	0.1365	0.02689	0.03859	0.07699
641	0.02655	0.13764	0.02738	0.03926	0.07883
640	0.02707	0.13886	0.02781	0.03976	0.08097
639	0.02791	0.14025	0.02852	0.04048	0.08325
638	0.02839	0.14149	0.02888	0.04094	0.08572
637	0.02912	0.14236	0.02967	0.04171	0.0877
636	0.0297	0.14386	0.03013	0.04207	0.0901
635	0.03068	0.14501	0.03083	0.04299	0.09279
634	0.03131	0.1462	0.03145	0.04341	0.09533
633	0.03183	0.14762	0.03166	0.04398	0.09816
632	0.03305	0.14899	0.0327	0.04485	0.10122
631	0.03365	0.15021	0.03323	0.04542	0.10396
630	0.03458	0.15177	0.03409	0.04632	0.10706
629	0.03537	0.15312	0.03463	0.04685	0.1103
628	0.03635	0.15455	0.03536	0.04765	0.11376
627	0.03746	0.15585	0.03635	0.04863	0.11733
626	0.03875	0.15728	0.03708	0.04944	0.12088
625	0.04021	0.15892	0.03814	0.05049	0.12463
624	0.04133	0.16076	0.03891	0.05114	0.12819
623	0.04248	0.16205	0.03962	0.05215	0.13187
622	0.04384	0.16349	0.04067	0.05311	0.13556
621	0.04534	0.16512	0.04138	0.05398	0.1391
620	0.04735	0.16696	0.04291	0.05546	0.14334
619	0.04931	0.16856	0.04422	0.05652	0.14694
618	0.05121	0.17012	0.04526	0.05771	0.15028
617	0.05301	0.17187	0.04617	0.05893	0.15382
616	0.05487	0.17369	0.04734	0.06008	0.15709
615	0.05751	0.1753	0.04881	0.06164	0.1603
614	0.05985	0.17738	0.05026	0.06313	0.16341
613	0.06267	0.17921	0.05167	0.06484	0.16649
612	0.06545	0.18109	0.05319	0.06645	0.16914
611	0.06848	0.18271	0.05497	0.06844	0.1717
610	0.07132	0.18463	0.05628	0.0701	0.17371
609	0.07501	0.18672	0.05828	0.07238	0.17595
608	0.07865	0.1886	0.05997	0.07439	0.17787
607	0.08245	0.19059	0.06201	0.0765	0.17929
606	0.08673	0.19266	0.06396	0.07895	0.18095
605	0.09117	0.19472	0.06614	0.08139	0.18203
604	0.09609	0.19677	0.06846	0.08426	0.18319
603	0.10113	0.19907	0.07066	0.0872	0.18405
602	0.10671	0.20152	0.07343	0.09019	0.1852
601	0.11268	0.20366	0.07621	0.09359	0.18596
600	0.11869	0.20626	0.07903	0.09708	0.18669
599	0.12519	0.2087	0.08182	0.10077	0.18763
598	0.13229	0.2115	0.08535	0.10506	0.18885
597	0.13991	0.2143	0.08841	0.10939	0.18996
596	0.14784	0.21711	0.09214	0.1141	0.19138
595	0.15597	0.22039	0.09583	0.11903	0.19283
594	0.16484	0.22365	0.10002	0.1245	0.19502
593	0.17452	0.22716	0.10421	0.13026	0.19726
592	0.18457	0.2307	0.10879	0.13704	0.20036
591	0.19482	0.23488	0.11345	0.14371	0.20343
590	0.20596	0.23959	0.11856	0.15104	0.2078
589	0.21781	0.24356	0.1241	0.15893	0.21232
588	0.23003	0.24825	0.12985	0.1677	0.21764
587	0.24313	0.25324	0.13627	0.17737	0.22427
586	0.25703	0.25884	0.14294	0.18804	0.23161
585	0.27132	0.26462	0.15019	0.1994	0.24026
584	0.28657	0.2708	0.15774	0.21186	0.2498
583	0.30244	0.27762	0.16553	0.22534	0.26048
582	0.31934	0.28475	0.17454	0.24047	0.27284
581	0.33722	0.2926	0.18412	0.25701	0.28663
580	0.35518	0.30087	0.19407	0.27463	0.30147
579	0.3745	0.3095	0.20495	0.29419	0.31838
578	0.39423	0.31943	0.21642	0.31543	0.33716
577	0.41528	0.32933	0.22908	0.33882	0.35818
576	0.43727	0.34042	0.24282	0.3638	0.38059
575	0.45993	0.35212	0.2574	0.39145	0.40545
574	0.48349	0.36463	0.27318	0.42153	0.43247
573	0.50806	0.37808	0.29017	0.45428	0.46173
572	0.53327	0.39223	0.30824	0.4887	0.4932
571	0.55981	0.40782	0.32793	0.52656	0.52792
570	0.58684	0.42383	0.34928	0.56711	0.56495
569	0.61393	0.443	0.37127	0.60976	0.60346
568	0.64258	0.46178	0.3957	0.65571	0.64562
567	0.67229	0.4811	0.42171	0.70432	0.68974
566	0.70264	0.50155	0.44936	0.7558	0.73647
565	0.73367	0.52309	0.4789	0.80982	0.7859
564	0.7648	0.54591	0.50983	0.86556	0.83637
563	0.79645	0.5696	0.5431	0.9237	0.8899
562	0.82922	0.59478	0.57783	0.98447	0.94495
561	0.862	0.62036	0.61423	1.04628	1.00118
560	0.89419	0.64772	0.6525	1.10913	1.05884
559	0.92747	0.67608	0.69263	1.17315	1.11734
558	0.96061	0.70498	0.73395	1.23759	1.17644
557	0.99315	0.73481	0.77596	1.30057	1.23447
556	1.02491	0.76555	0.81934	1.36282	1.29231
555	1.05754	0.79682	0.86384	1.42443	1.34972
554	1.0887	0.82898	0.90894	1.48426	1.40441
553	1.11868	0.86092	0.95369	1.5411	1.45719
552	1.14841	0.89394	0.99906	1.59522	1.50876
551	1.17627	0.92693	1.04369	1.64654	1.55618
550	1.20369	0.95939	1.08738	1.69231	1.60034
549	1.22982	0.99249	1.13108	1.73532	1.64167
548	1.25352	1.02486	1.17219	1.77295	1.67833
547	1.27643	1.05695	1.21231	1.80628	1.71096
546	1.29734	1.08851	1.25073	1.83582	1.73986
545	1.31595	1.11909	1.28612	1.85924	1.7631
544	1.33409	1.14889	1.32	1.87897	1.78326
543	1.34996	1.17774	1.35173	1.89357	1.79915
542	1.36365	1.20496	1.37985	1.90425	1.81074
541	1.37529	1.23094	1.40463	1.91103	1.81859
540	1.38539	1.25582	1.4276	1.91465	1.82376
539	1.39388	1.27881	1.44771	1.91521	1.82549
538	1.39989	1.3002	1.4647	1.91218	1.82487
537	1.40525	1.32	1.47978	1.90825	1.82227
536	1.40823	1.33818	1.49118	1.90221	1.81778
535	1.40977	1.35452	1.50066	1.89445	1.81275
534	1.40916	1.36878	1.50769	1.88626	1.80635
533	1.40801	1.38163	1.51324	1.87799	1.8004
532	1.40551	1.39279	1.51724	1.87011	1.79375
531	1.40127	1.4025	1.51986	1.86214	1.78816
530	1.39615	1.4107	1.52171	1.85552	1.78309
529	1.39029	1.41726	1.52224	1.85004	1.77947
528	1.38284	1.4226	1.52268	1.84426	1.77638
527	1.37517	1.42692	1.52281	1.84091	1.77496
526	1.36717	1.42994	1.52325	1.83857	1.77458
525	1.35836	1.43224	1.52367	1.83847	1.77601
524	1.3491	1.43391	1.52442	1.8379	1.77874
523	1.33954	1.43498	1.52523	1.83944	1.78173
522	1.33002	1.43529	1.52691	1.84139	1.78578
521	1.32026	1.43512	1.52871	1.84368	1.78973
520	1.3104	1.43482	1.53134	1.84731	1.79424
519	1.30078	1.434	1.53399	1.85063	1.79853
518	1.29181	1.43295	1.53693	1.85334	1.80239
517	1.28233	1.43227	1.54042	1.85523	1.80383
516	1.27372	1.43077	1.54324	1.85621	1.80507
515	1.26482	1.42938	1.54576	1.85577	1.80417
514	1.25661	1.42797	1.54841	1.8538	1.80117
513	1.2487	1.42613	1.55037	1.84947	1.79637
512	1.241	1.42421	1.55133	1.8427	1.78808
511	1.23381	1.4222	1.55196	1.83523	1.77811
510	1.22702	1.4197	1.55112	1.82396	1.76628
509	1.22012	1.41701	1.55007	1.81077	1.7511
508	1.21383	1.4138	1.54685	1.79495	1.73422
507	1.20715	1.41047	1.54324	1.77696	1.71521
506	1.20079	1.40648	1.53761	1.75689	1.69426
505	1.19515	1.40198	1.53098	1.73458	1.67161
504	1.18835	1.39698	1.52336	1.71041	1.64704
503	1.1824	1.39105	1.51342	1.68461	1.62212
502	1.17589	1.38447	1.50314	1.65824	1.59641
501	1.16899	1.37732	1.49075	1.62996	1.56913
500	1.16243	1.36943	1.47746	1.60129	1.5418
499	1.15534	1.36051	1.46372	1.5731	1.51397
498	1.14845	1.35105	1.44822	1.5435	1.48631
497	1.14054	1.34047	1.43191	1.51409	1.45873
496	1.13203	1.32961	1.41451	1.48524	1.43173
495	1.12382	1.31815	1.3964	1.45637	1.40513
494	1.11576	1.30566	1.37831	1.42917	1.37963
493	1.10631	1.29301	1.35936	1.40167	1.3544
492	1.09741	1.27953	1.34055	1.3752	1.33037
491	1.08785	1.26596	1.32145	1.35008	1.30747
490	1.07839	1.2519	1.30281	1.3257	1.28503
489	1.06829	1.23748	1.28387	1.30187	1.26402
488	1.05818	1.22319	1.26591	1.2787	1.24369
487	1.04775	1.20867	1.2477	1.25641	1.22368
486	1.03726	1.19381	1.22978	1.23477	1.20475
485	1.02626	1.17954	1.21152	1.21297	1.1856
484	1.01552	1.16511	1.19427	1.19226	1.16715
483	1.00482	1.15116	1.1772	1.17163	1.14878
482	0.99422	1.13674	1.15989	1.15103	1.13048
481	0.98352	1.1226	1.14346	1.13063	1.1117
480	0.97269	1.10912	1.12679	1.11005	1.09347
479	0.96198	1.09535	1.11	1.08911	1.07416
478	0.95148	1.08223	1.09376	1.06822	1.05543
477	0.94113	1.06907	1.07715	1.04701	1.03611
476	0.93139	1.05612	1.06036	1.02562	1.01645
475	0.92164	1.04338	1.04419	1.00464	0.99646
474	0.91205	1.03074	1.02729	0.98297	0.97639
473	0.90295	1.01838	1.01037	0.96155	0.95623
472	0.89392	1.00639	0.99314	0.93972	0.93629
471	0.88526	0.99403	0.97634	0.91811	0.9161
470	0.87746	0.98213	0.95964	0.8971	0.89596
469	0.87018	0.97027	0.94255	0.87614	0.87663
468	0.86273	0.95886	0.92536	0.85551	0.85686
467	0.85623	0.94724	0.90846	0.83575	0.83797
466	0.85041	0.93599	0.89118	0.81595	0.81937
465	0.84445	0.92499	0.87391	0.79759	0.80148
464	0.83969	0.91425	0.85772	0.77983	0.78438
463	0.83531	0.90353	0.84127	0.76292	0.76767
462	0.83169	0.89308	0.82536	0.74734	0.75217
461	0.82868	0.88328	0.80949	0.73194	0.73663
460	0.82592	0.87332	0.79361	0.71719	0.72218
459	0.8245	0.86392	0.77904	0.70405	0.7092
458	0.82409	0.85481	0.76419	0.69142	0.69629
457	0.82436	0.8464	0.75035	0.6805	0.6844
456	0.82548	0.8384	0.73675	0.66962	0.67328
455	0.82746	0.83071	0.72385	0.66018	0.66278
454	0.8307	0.82366	0.7113	0.65115	0.65315
453	0.8351	0.81696	0.69931	0.64284	0.64394
452	0.84057	0.81056	0.68811	0.63564	0.6359
451	0.847	0.80513	0.67735	0.62881	0.62805
450	0.85523	0.79995	0.66724	0.62326	0.62109
449	0.86441	0.79549	0.65811	0.61812	0.61491
448	0.87419	0.79138	0.64933	0.61353	0.6094
447	0.88534	0.78798	0.6409	0.60932	0.60423
446	0.89788	0.78486	0.63347	0.6062	0.60057
445	0.91171	0.78197	0.62665	0.60386	0.59704
444	0.92545	0.78017	0.62043	0.60144	0.59378
443	0.94032	0.77829	0.61523	0.59993	0.59178
442	0.95636	0.77704	0.6109	0.59956	0.59084
441	0.97328	0.77622	0.60668	0.59882	0.59008
440	0.98954	0.7759	0.60393	0.5995	0.59026
439	1.00677	0.77582	0.602	0.60034	0.59091
438	1.02495	0.77624	0.60108	0.60241	0.59273
437	1.04247	0.77674	0.60083	0.6041	0.59497
436	1.06132	0.77809	0.60188	0.60695	0.59818
435	1.0794	0.77935	0.60378	0.61041	0.60241
434	1.09724	0.78163	0.60669	0.61413	0.60672
433	1.11571	0.78412	0.61086	0.61898	0.61238
432	1.13451	0.78676	0.61647	0.62415	0.61873
431	1.15233	0.79043	0.62291	0.62996	0.62526
430	1.16933	0.79392	0.63016	0.63637	0.63298
429	1.18738	0.79804	0.63873	0.64357	0.64155
428	1.2048	0.8028	0.64837	0.65052	0.65065
427	1.21984	0.80797	0.65891	0.65842	0.6601
426	1.23657	0.81363	0.67106	0.66713	0.67123
425	1.25214	0.81959	0.68334	0.67582	0.68227
424	1.26709	0.82607	0.69621	0.68495	0.69413
423	1.28151	0.83317	0.71067	0.6947	0.70735
422	1.29524	0.84091	0.72513	0.70479	0.7207
421	1.3084	0.84913	0.74038	0.71526	0.73475
420	1.32025	0.85752	0.75558	0.72609	0.74958
419	1.33256	0.86681	0.77106	0.73706	0.76533
418	1.34355	0.87621	0.78693	0.74859	0.78077
417	1.35339	0.88667	0.80218	0.75938	0.79671
416	1.36408	0.89734	0.81734	0.77113	0.81272
415	1.37353	0.90863	0.83263	0.78246	0.82873
414	1.38205	0.92007	0.84666	0.79404	0.84391
413	1.39191	0.93243	0.85957	0.80573	0.8588
412	1.40097	0.94539	0.87282	0.81687	0.87301
411	1.40957	0.95862	0.88453	0.82799	0.88701
410	1.41834	0.97232	0.89534	0.83917	0.8993
409	1.42691	0.98708	0.90476	0.84929	0.91026
408	1.43588	1.00181	0.91397	0.8594	0.92019
407	1.44485	1.01718	0.92138	0.86921	0.92912
406	1.45357	1.0329	0.92886	0.87846	0.93649
405	1.46236	1.04914	0.93466	0.88712	0.94247
404	1.47063	1.06599	0.94001	0.89513	0.94691
403	1.48079	1.08332	0.94512	0.90399	0.9513
402	1.4911	1.1005	0.94959	0.91105	0.95359
401	1.50135	1.11859	0.95283	0.91815	0.95519
400	1.51234	1.13695	0.95668	0.9258	0.95654
399	1.52465	1.15543	0.95899	0.93185	0.95672
398	1.53798	1.1742	0.96134	0.93843	0.957
397	1.55303	1.19315	0.96303	0.94488	0.95748
396	1.56934	1.21268	0.96577	0.95162	0.95736
395	1.588	1.23219	0.96725	0.95824	0.95745
394	1.60833	1.25176	0.96888	0.96459	0.95773
393	1.63067	1.27177	0.97047	0.97148	0.95854
392	1.6553	1.29195	0.97154	0.97859	0.95862
391	1.68189	1.31108	0.97235	0.98527	0.95919
390	1.71061	1.3309	0.97391	0.9928	0.96073
389	1.74161	1.35035	0.9749	0.99965	0.96136
388	1.77409	1.36945	0.97572	1.00724	0.96239
387	1.80924	1.38845	0.97638	1.01393	0.9629
386	1.8464	1.40644	0.97771	1.02137	0.9647
385	1.88379	1.42362	0.97819	1.02903	0.96529
384	1.92238	1.44067	0.97888	1.03504	0.96607
383	1.96116	1.45617	0.9795	1.04199	0.96684
382	1.99988	1.4712	0.98094	1.04822	0.96819
381	2.03823	1.4852	0.98175	1.05372	0.96862
380	2.07649	1.49854	0.98296	1.05934	0.97062
379	2.11257	1.51041	0.98354	1.06326	0.97141
378	2.1463	1.52178	0.9847	1.06772	0.97343
377	2.17871	1.53269	0.98595	1.07134	0.97597
376	2.21191	1.54266	0.98704	1.07456	0.97871
375	2.2419	1.55218	0.98829	1.07637	0.98198
374	2.2687	1.56143	0.98896	1.07813	0.98619
373	2.29412	1.56957	0.98962	1.08062	0.99093
372	2.31654	1.57766	0.98948	1.08153	0.99692
371	2.33712	1.58583	0.99017	1.08342	1.00313
370	2.35702	1.59372	0.99022	1.0851	1.00992
369	2.37462	1.601	0.99069	1.08542	1.0183
368	2.38974	1.6083	0.9901	1.08655	1.02644
367	2.40176	1.6156	0.98949	1.08703	1.03577
366	2.41141	1.62195	0.98812	1.0874	1.04507
365	2.41718	1.62923	0.98766	1.08795	1.05654
364	2.42405	1.63531	0.98758	1.0889	1.06834
363	2.4239	1.64163	0.98714	1.08847	1.08095
362	2.42369	1.64799	0.98661	1.08817	1.09314
361	2.41996	1.654	0.98779	1.08799	1.10734
360	2.41464	1.66043	0.9871	1.08833	1.12177
359	2.409	1.66726	0.98816	1.08785	1.1379
358	2.40179	1.67443	0.98939	1.088	1.15456
357	2.39456	1.68207	0.99075	1.08719	1.17204
356	2.38788	1.69017	0.99356	1.08881	1.19108
355	2.37752	1.69959	0.99642	1.0899	1.20962
354	2.37168	1.70924	0.99902	1.09169	1.22966
353	2.36389	1.72096	1.00442	1.09385	1.24935
352	2.36037	1.73329	1.00916	1.09683	1.26967
351	2.35454	1.74548	1.01653	1.1018	1.28976
350	2.35302	1.75994	1.02263	1.10665	1.30951
349	2.35203	1.77418	1.02987	1.11357	1.32945
348	2.34947	1.78992	1.03916	1.11906	1.3463
347	2.34763	1.80652	1.05095	1.12938	1.36567
346	2.34659	1.82461	1.06197	1.13761	1.38016
345	2.34988	1.84307	1.0758	1.14859	1.39862
344	2.351	1.86474	1.09098	1.15883	1.41345
343	2.34528	1.88667	1.10539	1.171	1.42699
342	2.34394	1.91174	1.12103	1.18262	1.43985
341	2.33654	1.93686	1.13961	1.19514	1.4545
340	2.32871	1.9617	1.15842	1.21055	1.46448
339	2.32108	1.98957	1.17724	1.22326	1.47509
338	2.30677	2.0168	1.19505	1.23638	1.4846
337	2.29526	2.04409	1.21337	1.24967	1.49551
336	2.27718	2.07046	1.23107	1.2641	1.50492
335	2.25577	2.09673	1.25077	1.2783	1.51685
334	2.23491	2.12134	1.26848	1.2912	1.52547
333	2.21401	2.14487	1.2851	1.3069	1.53577
332	2.19122	2.16681	1.30019	1.3198	1.54542
331	2.16922	2.1888	1.31714	1.33481	1.55513
330	2.14577	2.20808	1.33344	1.34915	1.57065
329	2.12673	2.22784	1.34791	1.36567	1.58365
328	2.10856	2.24819	1.36514	1.38259	1.59798
327	2.09283	2.26915	1.38227	1.40083	1.61212
326	2.08005	2.28965	1.40051	1.41873	1.63024
325	2.06992	2.31147	1.42009	1.44033	1.64719
324	2.06479	2.33552	1.44117	1.46352	1.66535
323	2.06186	2.36095	1.46515	1.48747	1.68755
322	2.06428	2.38684	1.49216	1.51526	1.70831
321	2.074	2.41572	1.51905	1.54143	1.73078
320	2.08621	2.44714	1.5497	1.572	1.75588
319	2.10292	2.4782	1.58352	1.60052	1.78075
318	2.12345	2.51118	1.61699	1.63232	1.8096
317	2.14887	2.54669	1.65643	1.6643	1.84055
316	2.17253	2.58364	1.6948	1.70175	1.8742
315	2.19737	2.62322	1.73539	1.7378	1.91059
314	2.22213	2.66476	1.77868	1.77546	1.94684
313	2.248	2.70695	1.82219	1.81556	1.98759
312	2.26926	2.75113	1.86939	1.85729	2.02957
311	2.29167	2.79831	1.9192	1.90253	2.07413
310	2.31012	2.84454	1.97177	1.94894	2.1234
309	2.3314	2.89515	2.02556	1.99846	2.17206
308	2.35396	2.94683	2.08378	2.05058	2.22497
307	2.37549	2.99899	2.14765	2.10297	2.28104
306	2.39967	3.05439	2.20987	2.15908	2.33778
305	2.42798	3.10947	2.27583	2.21716	2.3934
304	2.46009	3.16971	2.3455	2.27673	2.45659
303	2.49418	3.22705	2.41972	2.33982	2.51801
302	2.53396	3.28588	2.48987	2.40467	2.58216
301	2.57886	3.35225	2.56513	2.46985	2.6463
300	2.62602	3.4151	2.64143	2.53666	2.71524

## Sheet: Fig 6f
Wavelength	Abs
nm	a.u.
	F−	Cl−	Br−	I−	ClO4−	NO3−	NO2−	PF6−	HSO4−	SO42−	TfO−	HCO3−	CO32−	blank
800	-0.0735	0.00877	0.00797	0.00484	-4.81452e-05	-0.0004718	-0.00051898	-0.0013	-0.000355249	0.00752	-0.000897057	-0.00131	0.00187	0.003
799	-0.07245	0.00924	0.0084	0.00495	0.000443239	-0.000849833	-0.000934816	-0.00105	-0.000122114	0.00776	-0.000554331	-0.00109	0.00186	0.0033
798	-0.07222	0.00915	0.00832	0.00491	-0.000500967	-0.000747823	-0.000822605	-0.00157	-0.000606758	0.007	-0.000922476	-0.00155	0.00162	0.00324
797	-0.07159	0.00961	0.00874	0.00546	-0.000259662	-0.00104	-0.00114	-0.00149	-0.000513626	0.00696	-0.00123	-0.00141	0.00147	0.00356
796	-0.07106	0.00946	0.0086	0.00517	-6.8023e-05	-0.00074069	-0.000814759	-0.00164	-0.000490854	0.00702	-0.00106	-0.00139	0.0018	0.00357
795	-0.07027	0.00971	0.00883	0.0051	-0.000362097	-0.00076095	-0.000837045	-0.0012	-0.000485236	0.00703	-0.000818829	-0.00129	0.00195	0.00375
794	-0.07002	0.00958	0.00871	0.00497	0.00029963	-0.000638965	-0.000702861	-0.000968761	-9.96724e-05	0.00724	-0.00072627	-0.00112	0.00202	0.00354
793	-0.06909	0.0094	0.00855	0.00499	9.79894e-05	-0.000610273	-0.0006713	-0.00111	-0.000456091	0.00711	-0.000641705	-0.00129	0.00216	0.00349
792	-0.06846	0.00945	0.00859	0.00528	-0.00024978	-0.000485039	-0.000533543	-0.00122	-0.000343055	0.00726	-0.000745497	-0.00111	0.00232	0.0035
791	-0.06831	0.00969	0.00881	0.00533	5.25776e-05	-0.000473041	-0.000520345	-0.000942917	9.78371e-05	0.00737	-0.000669258	-0.000873032	0.00255	0.00388
790	-0.06781	0.00968	0.0088	0.00511	-0.000266181	-0.000617769	-0.000679546	-0.0013	-0.000186622	0.00713	-0.000895249	-0.00131	0.00189	0.00391
789	-0.06688	0.00961	0.00874	0.00539	-2.28308e-05	-0.000398358	-0.000438193	-0.00108	-0.000424838	0.00741	-0.000592488	-0.00105	0.00236	0.00353
788	-0.06643	0.00988	0.00898	0.00537	-0.000245537	-0.000592384	-0.000651623	-0.00135	-0.0002198	0.00714	-0.000899072	-0.00134	0.00237	0.00393
787	-0.06538	0.00998	0.00907	0.00549	-3.58247e-05	-0.000732834	-0.000806118	-0.00124	-3.0943e-05	0.00735	-0.000714693	-0.00112	0.00249	0.00401
786	-0.06535	0.01006	0.00914	0.0055	-0.000442373	-0.000926195	-0.00102	-0.00142	-0.000352539	0.007	-0.000965715	-0.00137	0.00234	0.00393
785	-0.06475	0.01013	0.00921	0.00528	-0.000328058	-0.000737693	-0.000811462	-0.00143	-0.000415405	0.00688	-0.000896695	-0.00111	0.00243	0.00413
784	-0.0637	0.00998	0.00908	0.00547	-0.000252884	-0.000941332	-0.00104	-0.00136	-0.00048047	0.00737	-0.00070022	-0.000994073	0.00232	0.0039
783	-0.06292	0.01026	0.00932	0.00583	-0.000120664	-0.000627281	-0.00069001	-0.00117	-0.000198819	0.00724	-0.000584629	-0.000927332	0.00268	0.00425
782	-0.06291	0.01038	0.00944	0.00559	-0.00032573	-0.000841772	-0.000925949	-0.00145	-0.000359915	0.00719	-0.000811285	-0.00103	0.00259	0.00413
781	-0.06249	0.01025	0.00932	0.00578	-7.73921e-05	-0.000551073	-0.00060618	-0.00112	-0.000245498	0.00734	-0.000849316	-0.00117	0.00292	0.00384
780	-0.0616	0.01055	0.00959	0.00591	-0.000265716	-0.000941177	-0.00104	-0.00126	-0.000186321	0.00702	-0.000853036	-0.00090491	0.00279	0.00435
779	-0.06103	0.01043	0.00948	0.00598	-0.00022308	-0.000816452	-0.000898097	-0.00104	-0.00019902	0.00726	-0.000781829	-0.00107	0.00285	0.00426
778	-0.06037	0.01032	0.00938	0.00601	-4.36933e-05	-0.00054704	-0.000601744	-0.000799075	0.000103539	0.00741	-0.000637414	-0.000718724	0.0033	0.00423
777	-0.05954	0.01054	0.00958	0.00614	0.000339653	6.29075e-05	6.91982e-05	-0.000607217	0.000416218	0.0077	-0.000314245	-0.000604534	0.00373	0.00423
776	-0.059	0.01078	0.0098	0.00609	-0.000361994	-0.000936528	-0.00103	-0.00111	-6.6833e-05	0.00712	-0.000660522	-0.000941229	0.00325	0.00462
775	-0.05868	0.01055	0.00959	0.00617	-4.65945e-06	-0.000444959	-0.000489455	-0.00127	-0.000301656	0.0074	-0.00065835	-0.00128	0.00295	0.0046
774	-0.05753	0.01074	0.00976	0.00618	-0.000224943	-0.000768754	-0.000845629	-0.00112	-9.73628e-05	0.00737	-0.000541404	-0.00104	0.0033	0.00444
773	-0.05737	0.01063	0.00967	0.00584	-3.26669e-05	-0.000488711	-0.000537582	-0.000509228	0.00016696	0.00745	-0.000460888	-0.000998154	0.00368	0.0042
772	-0.0567	0.01046	0.00951	0.00619	-0.000210609	-0.000507793	-0.000558572	-0.00105	-0.000136673	0.00736	-0.000695155	-0.000745807	0.00366	0.00449
771	-0.05599	0.01051	0.00956	0.00604	8.36125e-06	-0.000462595	-0.000508854	-0.000961975	1.8236e-05	0.00734	-0.000599933	-0.00102	0.00363	0.00465
770	-0.05526	0.01095	0.00995	0.00632	0.000213379	-0.000449769	-0.000494746	-0.00081879	0.000174321	0.00755	-0.000617149	-0.000975736	0.00382	0.00481
769	-0.05504	0.01081	0.00983	0.00635	0.000439222	-0.000153787	-0.000169166	-0.000400556	0.000559708	0.00775	-0.000331266	-0.000403271	0.00412	0.00492
768	-0.05412	0.01091	0.00992	0.00663	5.1775e-05	-0.000214593	-0.000236053	-0.000678018	0.000319412	0.00798	-0.00039753	-0.000768392	0.00395	0.00512
767	-0.05338	0.01094	0.00995	0.00641	-2.97161e-05	-0.000252056	-0.000277262	-0.000743178	7.0131e-05	0.00779	-0.000287084	-0.000701254	0.00387	0.00504
766	-0.05293	0.01075	0.00977	0.00633	-7.49075e-05	-0.000256868	-0.000282555	-0.000345999	0.000481346	0.00806	-7.76578e-07	-0.00067758	0.0046	0.005
765	-0.05247	0.01075	0.00977	0.00643	2.83202e-05	-8.14296e-05	-8.95726e-05	-0.000534309	0.00044902	0.00805	-0.000168123	-0.000362615	0.00425	0.00497
764	-0.05183	0.01079	0.00981	0.00671	0.000140325	-0.000202743	-0.000223018	-0.000665226	0.000269611	0.00804	-0.000372029	-0.00076095	0.00425	0.00516
763	-0.0511	0.01108	0.01007	0.00665	3.14526e-05	-9.74239e-05	-0.000107166	-0.000787961	0.00047574	0.00782	-0.000263336	-0.000669516	0.00456	0.00531
762	-0.05046	0.01121	0.01019	0.00713	0.000409243	-0.000335456	-0.000369002	-0.000413263	0.000360072	0.00798	-0.000240569	-0.000282635	0.00471	0.00554
761	-0.04966	0.01103	0.01003	0.00685	0.000429142	-9.437e-05	-0.000103807	-0.000444633	0.000658833	0.00825	-0.000345647	-0.000455251	0.00489	0.0053
760	-0.04903	0.0112	0.01019	0.00723	0.000135042	-0.000224736	-0.000247209	-0.000681785	0.000714667	0.0081	-0.000493313	-0.000533441	0.005	0.00562
759	-0.04853	0.01106	0.01006	0.0066	0.000281213	-0.000190841	-0.000209925	-0.00047307	0.000681769	0.00827	-0.0001453	-0.000577029	0.00513	0.00552
758	-0.04782	0.01135	0.01031	0.00706	0.000649136	-7.20088e-05	-7.92097e-05	-0.000321139	0.000686421	0.00826	-0.000109329	-0.000449458	0.0054	0.0057
757	-0.04714	0.01145	0.01041	0.00724	0.000317115	4.5251e-05	4.97761e-05	-0.000264243	0.000509501	0.00832	8.34385e-05	-0.000308399	0.00544	0.00576
756	-0.0465	0.01148	0.01044	0.00724	0.00059099	-5.00088e-05	-5.50097e-05	-0.00039134	0.000791362	0.00818	0.000316804	-8.48977e-05	0.00547	0.00581
755	-0.04617	0.01142	0.01038	0.00718	0.000509528	-0.000179094	-0.000197003	-0.000424481	0.000838911	0.00807	-2.28308e-05	-0.000336129	0.00543	0.00564
754	-0.04494	0.01162	0.01056	0.00761	0.000308774	-3.10631e-06	-3.41694e-06	-0.00029176	0.000743392	0.00826	0.00016912	-0.000295931	0.00571	0.006
753	-0.04458	0.01153	0.01048	0.0072	0.00056113	-0.000157151	-0.000172866	-0.000180374	0.000941524	0.00833	5.96195e-05	-0.000147628	0.00565	0.00597
752	-0.04371	0.01158	0.01053	0.00731	0.000351777	-0.000202381	-0.000222619	-0.000435465	0.000808897	0.008	-0.000168071	-0.000431305	0.00572	0.00596
751	-0.04324	0.01192	0.01084	0.00763	0.000577045	0.000348669	0.000383535	0.000144937	0.0012	0.00841	0.000332555	9.30182e-05	0.00619	0.0064
750	-0.04262	0.01202	0.01092	0.00782	0.000583188	0.000171114	0.000188225	-0.000373186	0.00121	0.00829	1.76805e-05	3.94002e-05	0.00608	0.00622
749	-0.04196	0.01199	0.0109	0.00762	0.00035955	0.000197089	0.000216798	-0.000213252	0.00084193	0.00803	-1.8534e-05	-0.00016538	0.00602	0.0062
748	-0.04109	0.01223	0.01112	0.00786	0.000452127	-8.29825e-05	-9.12807e-05	-0.000219819	0.00118	0.00804	0.000174817	-0.0002831	0.0063	0.00633
747	-0.04078	0.01238	0.01125	0.00782	0.000470499	-1.09237e-05	-1.20161e-05	1.305e-05	0.00107	0.00784	0.00017663	-0.000151251	0.00657	0.00648
746	-0.03971	0.01239	0.01126	0.00798	0.000747738	5.05065e-05	5.55571e-05	0.00014517	0.0013	0.00808	0.000258574	2.52654e-05	0.00659	0.0064
745	-0.03929	0.01251	0.01137	0.00806	0.00096286	0.00029792	0.000327712	-8.856e-06	0.0013	0.00812	0.000334394	5.98525e-05	0.00677	0.00653
744	-0.03845	0.0128	0.01164	0.00836	0.00078368	0.000258134	0.000283947	2.412e-05	0.00129	0.00798	0.000302505	-5.39948e-05	0.00676	0.00694
743	-0.03814	0.01291	0.01173	0.00832	0.000817445	0.000278415	0.000306257	5.292e-06	0.00153	0.008	0.000487292	-1.36158e-05	0.00717	0.00694
742	-0.03723	0.01319	0.01199	0.00826	0.000657561	0.000114716	0.000126187	-0.000188942	0.00146	0.00793	0.000267588	0.00017158	0.00691	0.00679
741	-0.03665	0.01345	0.01223	0.00868	0.000772658	7.35483e-05	8.09031e-05	0.000232181	0.00145	0.00777	0.000562296	0.000121785	0.00733	0.00726
740	-0.03599	0.0137	0.01245	0.00857	0.000940367	0.00028129	0.000309419	0.00012035	0.00168	0.00786	0.000276369	0.000239926	0.0074	0.00708
739	-0.03516	0.01384	0.01258	0.00867	0.000656031	0.000383463	0.000421809	0.000157126	0.00178	0.00788	0.000462855	0.000134757	0.00768	0.00711
738	-0.03452	0.0139	0.01264	0.00841	0.000814385	0.000395925	0.000435518	0.000276731	0.00148	0.00775	0.000653283	0.000554858	0.00777	0.00707
737	-0.03388	0.01432	0.01302	0.00876	0.00098198	0.000609887	0.000670876	0.00037711	0.00167	0.00791	0.000722353	0.000505277	0.00812	0.00716
736	-0.03321	0.01449	0.01317	0.00876	0.000844911	0.000442824	0.000487106	0.000291652	0.00165	0.00751	0.000754454	0.000358695	0.00809	0.00717
735	-0.03235	0.01472	0.01338	0.00871	0.000994538	0.000630081	0.000693089	0.000417409	0.00183	0.0078	0.00095269	0.000502297	0.00841	0.00759
734	-0.03187	0.01504	0.01367	0.00879	0.000977077	0.000549363	0.000604299	0.000222413	0.00197	0.00752	0.000727305	0.000481513	0.00848	0.00754
733	-0.03111	0.01542	0.01402	0.00943	0.000801988	0.000328902	0.000361792	0.000191458	0.00174	0.00734	0.00063747	0.000495222	0.00839	0.00775
732	-0.03026	0.01581	0.01437	0.00941	0.001	0.00067335	0.000740685	0.000451087	0.00204	0.00746	0.000799836	0.000556802	0.00889	0.00786
731	-0.02975	0.01608	0.01462	0.00942	0.000934556	0.000455936	0.000501529	0.000367293	0.00167	0.00715	0.000582955	0.000516447	0.0088	0.00788
730	-0.02886	0.01607	0.01461	0.00899	0.000956244	0.00071626	0.000787886	0.000666757	0.00225	0.00735	0.000840217	0.000554417	0.00927	0.00804
729	-0.0282	0.01678	0.01525	0.00951	0.000810521	0.000628474	0.000691321	0.00038807	0.00192	0.00718	0.000920341	0.00069741	0.00905	0.00819
728	-0.02738	0.01701	0.01547	0.00972	0.000938966	0.000605532	0.000666086	0.000587021	0.00215	0.00696	0.000677083	0.000525959	0.00948	0.0083
727	-0.0267	0.01737	0.01579	0.00984	0.000812492	0.000528628	0.000581491	0.000639127	0.00229	0.0071	0.000918317	0.00071263	0.00958	0.00839
726	-0.02604	0.01771	0.0161	0.00969	0.000997599	0.000583681	0.000642049	0.00063103	0.00249	0.00691	0.0011	0.000618468	0.00973	0.00846
725	-0.02562	0.01804	0.0164	0.00989	0.00099254	0.00079286	0.000872146	0.00078206	0.00223	0.00706	0.00116	0.000762752	0.01016	0.00828
724	-0.02445	0.01862	0.01693	0.01009	0.001	0.000709622	0.000780584	0.000616631	0.0022	0.00674	0.000889705	0.000729224	0.01004	0.00879
723	-0.0239	0.01879	0.01708	0.00994	0.00119	0.000907111	0.000997822	0.000812618	0.00266	0.0069	0.00102	0.000997003	0.01047	0.00874
722	-0.02329	0.01919	0.01744	0.01025	0.00109	0.000883765	0.000972142	0.000652428	0.00244	0.00693	0.00111	0.00086439	0.01053	0.00876
721	-0.0224	0.01978	0.01798	0.01054	0.00126	0.000984705	0.00108	0.00085511	0.0027	0.00694	0.00114	0.00108	0.01073	0.009
720	-0.02172	0.01995	0.01813	0.01046	0.00111	0.000838842	0.000922726	0.00103	0.00264	0.00685	0.00111	0.000923609	0.01096	0.00898
719	-0.02103	0.02018	0.01835	0.01052	0.00103	0.000738326	0.000812158	0.00088126	0.00247	0.00661	0.00103	0.000911573	0.01101	0.00899
718	-0.02026	0.02084	0.01895	0.01099	0.00127	0.00109	0.0012	0.000876217	0.00281	0.00663	0.00141	0.00109	0.01137	0.00936
717	-0.01958	0.02119	0.01926	0.01083	0.00123	0.000962133	0.00106	0.00101	0.00273	0.00669	0.00136	0.00118	0.01176	0.00941
716	-0.01885	0.02145	0.0195	0.01095	0.0014	0.00102	0.00112	0.00109	0.00293	0.00688	0.00134	0.00136	0.01191	0.0095
715	-0.01826	0.02178	0.0198	0.01124	0.00111	0.000847634	0.000932398	0.000886958	0.00278	0.00645	0.00129	0.000993396	0.01189	0.00955
714	-0.01772	0.02211	0.0201	0.01117	0.00127	0.0011	0.00121	0.0011	0.0028	0.00674	0.00136	0.0011	0.01216	0.00974
713	-0.01696	0.02233	0.0203	0.01149	0.00129	0.00143	0.00157	0.0012	0.003	0.00668	0.0017	0.0013	0.01263	0.00995
712	-0.01577	0.02276	0.02069	0.01142	0.00159	0.00146	0.00161	0.00123	0.00309	0.00683	0.00157	0.00147	0.01303	0.01004
711	-0.01497	0.02305	0.02095	0.01151	0.00151	0.00153	0.00168	0.00132	0.00311	0.0068	0.00158	0.0015	0.01311	0.0101
710	-0.0146	0.02325	0.02113	0.01176	0.00158	0.00151	0.00167	0.00131	0.00323	0.00669	0.00161	0.00155	0.01337	0.01026
709	-0.01368	0.02349	0.02135	0.01195	0.00151	0.00148	0.00162	0.00142	0.00326	0.0068	0.00159	0.00156	0.0136	0.01033
708	-0.01287	0.02363	0.02149	0.01204	0.00167	0.00146	0.0016	0.00159	0.00341	0.00679	0.00198	0.00158	0.01382	0.01045
707	-0.01213	0.02394	0.02176	0.01213	0.00162	0.00166	0.00182	0.00141	0.00351	0.00685	0.00184	0.00156	0.01424	0.01053
706	-0.01133	0.02398	0.0218	0.01215	0.00166	0.00168	0.00185	0.00154	0.0034	0.00699	0.0019	0.00178	0.01463	0.01076
705	-0.01065	0.02421	0.02201	0.01255	0.00174	0.00174	0.00191	0.00156	0.0035	0.00682	0.00187	0.0018	0.01491	0.0108
704	-0.00982	0.02456	0.02232	0.01257	0.00185	0.00187	0.00206	0.00163	0.00371	0.00701	0.002	0.0019	0.01513	0.01104
703	-0.00934	0.02449	0.02226	0.01261	0.00197	0.00209	0.0023	0.00194	0.00387	0.00713	0.00208	0.00222	0.01575	0.01124
702	-0.00851	0.02464	0.0224	0.01276	0.00189	0.00187	0.00205	0.00172	0.0036	0.00688	0.00198	0.00196	0.0157	0.01133
701	-0.00763	0.02471	0.02247	0.01306	0.00184	0.00188	0.00207	0.00183	0.00379	0.00696	0.00196	0.00196	0.01589	0.01145
700	-0.00671	0.02471	0.02247	0.01315	0.00185	0.00208	0.00229	0.00196	0.0039	0.00721	0.00219	0.00198	0.01631	0.01158
699	-0.00578	0.02492	0.02266	0.0132	0.002	0.00201	0.00221	0.00187	0.00386	0.00718	0.00213	0.00205	0.01667	0.01181
698	-0.00518	0.02482	0.02256	0.01339	0.00218	0.00237	0.00261	0.00213	0.00406	0.00733	0.00231	0.00218	0.01704	0.01198
697	-0.00433	0.02487	0.02261	0.01335	0.00211	0.00217	0.00239	0.00198	0.00398	0.00712	0.00244	0.00228	0.01737	0.01196
696	-0.00353	0.02471	0.02246	0.01356	0.00211	0.00211	0.00232	0.00193	0.00391	0.0072	0.00232	0.00208	0.01766	0.01216
695	-0.00244	0.02482	0.02256	0.01364	0.00227	0.00251	0.00276	0.00235	0.00415	0.00748	0.00251	0.0025	0.01811	0.01249
694	-0.00173	0.02486	0.0226	0.01371	0.0023	0.00247	0.00272	0.00229	0.00422	0.00742	0.00259	0.00249	0.01849	0.01254
693	-0.000705	0.02483	0.02258	0.0139	0.00222	0.00258	0.00283	0.00231	0.00429	0.0075	0.0026	0.0024	0.01898	0.01255
692	0	0.02489	0.02263	0.01414	0.0025	0.00276	0.00304	0.00244	0.00427	0.0076	0.0027	0.00261	0.01932	0.01283
691	0.000938	0.02487	0.02261	0.01431	0.00258	0.00305	0.00336	0.00252	0.00447	0.00783	0.0029	0.00273	0.01979	0.01302
690	0.00183	0.02479	0.02253	0.01421	0.00241	0.003	0.00329	0.00239	0.00435	0.0077	0.00274	0.00258	0.02003	0.01294
689	0.00295	0.025	0.02273	0.01452	0.00251	0.003	0.0033	0.00247	0.0044	0.00768	0.00285	0.0026	0.02039	0.01353
688	0.00383	0.02477	0.02252	0.01454	0.00266	0.00323	0.00355	0.00265	0.00458	0.00776	0.00294	0.0028	0.02083	0.01352
687	0.00474	0.02463	0.02239	0.01452	0.00241	0.00308	0.00339	0.00257	0.00456	0.00783	0.00297	0.00263	0.02135	0.01358
686	0.00551	0.02473	0.02249	0.01473	0.00265	0.00341	0.00375	0.0027	0.00465	0.00809	0.00305	0.00286	0.02196	0.01383
685	0.00681	0.02483	0.02257	0.0152	0.00284	0.00348	0.00383	0.00281	0.00462	0.00805	0.00313	0.00301	0.02224	0.01406
684	0.00784	0.02479	0.02254	0.01534	0.00291	0.00369	0.00405	0.0028	0.00478	0.00813	0.0031	0.00308	0.02282	0.01427
683	0.00887	0.02492	0.02265	0.01548	0.00293	0.00397	0.00437	0.00292	0.00503	0.00818	0.00337	0.00326	0.02327	0.01437
682	0.00996	0.02487	0.02261	0.01536	0.00308	0.00414	0.00456	0.00296	0.00496	0.00827	0.00348	0.00332	0.02369	0.01451
681	0.01103	0.0249	0.02263	0.01576	0.00327	0.00441	0.00485	0.00339	0.00519	0.00858	0.00359	0.00356	0.02433	0.01482
680	0.01225	0.02513	0.02285	0.01599	0.00317	0.00436	0.00479	0.00316	0.00513	0.00846	0.00358	0.00343	0.02466	0.01498
679	0.01326	0.02519	0.0229	0.01628	0.00323	0.00443	0.00487	0.00331	0.00516	0.0085	0.00371	0.00343	0.02522	0.01521
678	0.01449	0.02533	0.02302	0.01657	0.00328	0.005	0.0055	0.0034	0.00539	0.00865	0.00371	0.00361	0.02587	0.01527
677	0.01555	0.02539	0.02308	0.01665	0.0034	0.00506	0.00556	0.0035	0.0053	0.00878	0.00398	0.00386	0.02624	0.01559
676	0.01687	0.02551	0.02319	0.01673	0.00356	0.00514	0.00565	0.00351	0.00546	0.00876	0.00395	0.00386	0.0268	0.01578
675	0.01792	0.02559	0.02326	0.017	0.00356	0.00541	0.00595	0.00362	0.00558	0.00879	0.00411	0.00387	0.02739	0.01598
674	0.01924	0.02578	0.02343	0.01735	0.00374	0.00547	0.00602	0.00368	0.00547	0.00895	0.00405	0.00398	0.02774	0.01623
673	0.02073	0.02584	0.02349	0.01747	0.00381	0.00582	0.0064	0.00384	0.0057	0.00891	0.00417	0.0039	0.02827	0.01631
672	0.0219	0.02606	0.0237	0.01773	0.00389	0.00613	0.00675	0.00399	0.00585	0.00909	0.00428	0.00429	0.02901	0.01642
671	0.02329	0.02618	0.0238	0.01794	0.00413	0.00642	0.00706	0.00417	0.00592	0.00908	0.00451	0.00438	0.02964	0.01649
670	0.02473	0.02646	0.02405	0.01826	0.00394	0.00648	0.00713	0.00404	0.00591	0.00906	0.00439	0.00436	0.02997	0.01704
669	0.02597	0.02671	0.02428	0.01851	0.00417	0.00684	0.00752	0.00413	0.00595	0.00905	0.00468	0.0045	0.03058	0.01712
668	0.0275	0.02691	0.02446	0.01881	0.00426	0.00716	0.00788	0.00422	0.00589	0.00929	0.00465	0.00451	0.03111	0.01733
667	0.02898	0.02702	0.02456	0.01891	0.00427	0.00725	0.00798	0.00433	0.00611	0.00938	0.00493	0.00474	0.0316	0.01752
666	0.03052	0.02724	0.02477	0.01913	0.00446	0.00778	0.00856	0.00462	0.00615	0.00949	0.00504	0.00485	0.03233	0.01768
665	0.032	0.02753	0.02503	0.0195	0.00464	0.00794	0.00873	0.00465	0.00632	0.00946	0.00499	0.00487	0.03288	0.01788
664	0.03368	0.02786	0.02533	0.01981	0.00479	0.00849	0.00934	0.00478	0.0065	0.00958	0.00525	0.00517	0.03361	0.0182
663	0.03509	0.02806	0.02551	0.01997	0.00481	0.00857	0.00943	0.00477	0.00662	0.00957	0.00527	0.00524	0.03404	0.01838
662	0.03693	0.02849	0.0259	0.02052	0.00503	0.00898	0.00988	0.00502	0.00672	0.00967	0.00556	0.00535	0.03469	0.01873
661	0.03867	0.02868	0.02608	0.02079	0.00495	0.00925	0.01018	0.00504	0.00664	0.00983	0.0056	0.00549	0.03513	0.01878
660	0.04025	0.02902	0.02638	0.02093	0.00514	0.00978	0.01076	0.00515	0.007	0.00983	0.00582	0.00564	0.03576	0.01909
659	0.04224	0.02935	0.02669	0.02131	0.00532	0.01011	0.01112	0.0054	0.00698	0.00996	0.00602	0.00569	0.03654	0.01931
658	0.04404	0.02969	0.02699	0.02165	0.00545	0.01053	0.01158	0.00553	0.00696	0.00999	0.00622	0.00598	0.03698	0.01959
657	0.04614	0.03007	0.02733	0.02212	0.00558	0.01102	0.01212	0.0057	0.00732	0.01015	0.00635	0.00619	0.03768	0.01981
656	0.04775	0.0305	0.02773	0.02236	0.00577	0.01138	0.01252	0.00566	0.00737	0.01024	0.00646	0.00634	0.03814	0.02001
655	0.04979	0.03088	0.02807	0.02263	0.00584	0.01177	0.01295	0.00588	0.00732	0.01019	0.00656	0.00634	0.03877	0.02024
654	0.05186	0.03127	0.02842	0.02307	0.006	0.01211	0.01333	0.00603	0.00762	0.01048	0.00679	0.00657	0.0395	0.02034
653	0.0539	0.03175	0.02886	0.02343	0.00614	0.01263	0.01389	0.00622	0.0078	0.01052	0.00699	0.00679	0.03997	0.02065
652	0.05572	0.0323	0.02936	0.02374	0.00619	0.01303	0.01433	0.00638	0.00791	0.01067	0.00703	0.00705	0.04058	0.021
651	0.05786	0.03273	0.02976	0.02407	0.00652	0.0136	0.01496	0.00658	0.00804	0.01078	0.0073	0.00719	0.04117	0.02109
650	0.0599	0.03335	0.03032	0.02465	0.0065	0.01397	0.01536	0.00659	0.00817	0.01086	0.00742	0.00725	0.04185	0.02142
649	0.06215	0.0339	0.03082	0.02494	0.00654	0.01429	0.01572	0.00663	0.00817	0.01082	0.00741	0.00724	0.04227	0.02167
648	0.0646	0.03468	0.03153	0.02542	0.00678	0.0149	0.01639	0.007	0.00851	0.01108	0.00776	0.00751	0.04302	0.02187
647	0.06666	0.0353	0.03209	0.0257	0.00683	0.01536	0.01689	0.00704	0.00873	0.01133	0.00811	0.00788	0.04375	0.02211
646	0.06892	0.03622	0.03293	0.02641	0.00692	0.01568	0.01725	0.00712	0.00871	0.01138	0.00811	0.0079	0.0442	0.02255
645	0.07113	0.03696	0.0336	0.02689	0.00735	0.01634	0.01798	0.00749	0.0091	0.01187	0.00844	0.00821	0.04488	0.0228
644	0.07339	0.03787	0.03442	0.02723	0.00749	0.01691	0.0186	0.00771	0.00929	0.01181	0.00873	0.00843	0.04542	0.02294
643	0.07569	0.03883	0.0353	0.02792	0.00749	0.01726	0.01899	0.00778	0.00946	0.01192	0.00874	0.00866	0.04607	0.0233
642	0.07819	0.03984	0.03622	0.02818	0.00784	0.01777	0.01955	0.00802	0.00975	0.01193	0.00916	0.00887	0.04655	0.02353
641	0.08054	0.04088	0.03717	0.02871	0.00793	0.01832	0.02015	0.00825	0.00987	0.01237	0.00943	0.00895	0.04728	0.02368
640	0.08302	0.04236	0.03851	0.02941	0.00811	0.01884	0.02072	0.00857	0.01027	0.01247	0.00966	0.00928	0.04781	0.02428
639	0.08537	0.04371	0.03974	0.03005	0.00839	0.01946	0.02141	0.00884	0.01049	0.01277	0.00997	0.00954	0.04856	0.02456
638	0.08755	0.04512	0.04102	0.03065	0.00857	0.01994	0.02193	0.00892	0.01082	0.01309	0.01018	0.00981	0.04896	0.02484
637	0.09021	0.04667	0.04242	0.03132	0.00883	0.02061	0.02267	0.00936	0.01113	0.0133	0.01063	0.01026	0.04977	0.02517
636	0.09275	0.04822	0.04384	0.03189	0.00897	0.02118	0.0233	0.00956	0.01139	0.01351	0.01096	0.01055	0.05038	0.02555
635	0.09517	0.05008	0.04552	0.03275	0.00928	0.02155	0.0237	0.00972	0.0116	0.01376	0.01105	0.01063	0.0506	0.02594
634	0.09765	0.05188	0.04716	0.03335	0.00928	0.02206	0.02426	0.01001	0.01204	0.01388	0.01136	0.01099	0.05121	0.02643
633	0.10001	0.05399	0.04909	0.03411	0.00957	0.0226	0.02486	0.01024	0.01238	0.01421	0.01167	0.01122	0.05184	0.02689
632	0.10271	0.05616	0.05106	0.03495	0.00989	0.0234	0.02574	0.01055	0.01282	0.01441	0.0122	0.01161	0.05242	0.02716
631	0.10516	0.05851	0.05319	0.03585	0.01013	0.02361	0.02597	0.01073	0.013	0.01458	0.01232	0.01182	0.05282	0.0278
630	0.10757	0.06099	0.05545	0.03673	0.01067	0.02453	0.02698	0.01124	0.01369	0.01513	0.01277	0.01252	0.05355	0.02827
629	0.10993	0.06374	0.05794	0.03759	0.01084	0.02483	0.02732	0.01165	0.01416	0.01514	0.01333	0.01255	0.05398	0.02878
628	0.11243	0.06641	0.06038	0.03845	0.0113	0.02564	0.02821	0.01204	0.01468	0.01553	0.01391	0.01329	0.05465	0.02936
627	0.11498	0.06937	0.06306	0.03959	0.01155	0.02606	0.02866	0.01251	0.01496	0.01578	0.0142	0.0136	0.05509	0.02992
626	0.11763	0.07226	0.06569	0.04033	0.01205	0.02661	0.02927	0.01291	0.0157	0.01609	0.01479	0.01427	0.05574	0.03042
625	0.11998	0.07549	0.06862	0.04149	0.01265	0.02756	0.03032	0.01355	0.01644	0.01657	0.01553	0.01492	0.05631	0.03114
624	0.12268	0.07884	0.07167	0.04274	0.01306	0.02818	0.031	0.01401	0.01699	0.0168	0.01604	0.01552	0.05688	0.03188
623	0.12511	0.0822	0.07473	0.04354	0.01359	0.02881	0.03169	0.01463	0.01763	0.01718	0.01671	0.01611	0.05746	0.03257
622	0.12768	0.08587	0.07806	0.045	0.01416	0.02962	0.03258	0.01535	0.01865	0.01744	0.01767	0.01716	0.05792	0.03356
621	0.13018	0.08941	0.08128	0.04633	0.01469	0.03035	0.03339	0.016	0.01947	0.0178	0.01842	0.01767	0.05852	0.03417
620	0.13271	0.09293	0.08448	0.04741	0.0153	0.03096	0.03406	0.0167	0.02023	0.01791	0.01911	0.01845	0.05892	0.03513
619	0.13541	0.09674	0.08795	0.04897	0.01604	0.03184	0.03502	0.01754	0.02125	0.01839	0.02016	0.01935	0.05946	0.03619
618	0.13783	0.10068	0.09153	0.05026	0.01698	0.03278	0.03605	0.01841	0.02232	0.01886	0.02111	0.02052	0.05998	0.03712
617	0.14035	0.10452	0.09502	0.05182	0.01774	0.03353	0.03688	0.01927	0.02331	0.01891	0.0221	0.02152	0.06039	0.03845
616	0.14318	0.10834	0.09849	0.05328	0.01871	0.03475	0.03822	0.02039	0.02466	0.01944	0.02353	0.02278	0.06116	0.03946
615	0.1457	0.11214	0.10195	0.05488	0.01968	0.03576	0.03933	0.02148	0.02593	0.01972	0.02463	0.02388	0.06158	0.0408
614	0.1484	0.11616	0.1056	0.05662	0.02071	0.03673	0.04041	0.02283	0.02732	0.02029	0.02613	0.02535	0.06216	0.04233
613	0.15101	0.12005	0.10914	0.0584	0.02217	0.03816	0.04198	0.02425	0.02896	0.0206	0.02765	0.02685	0.06273	0.04388
612	0.15382	0.12367	0.11243	0.06003	0.0234	0.03949	0.04344	0.02572	0.03052	0.02095	0.02937	0.02857	0.06329	0.04531
611	0.15647	0.12754	0.11595	0.06212	0.02502	0.04104	0.04514	0.02738	0.03257	0.02136	0.03114	0.03051	0.06391	0.04732
610	0.15951	0.13127	0.11934	0.06378	0.02632	0.04248	0.04673	0.02888	0.03426	0.02168	0.03296	0.03224	0.06434	0.04898
609	0.16219	0.13499	0.12272	0.06577	0.02803	0.04418	0.04859	0.03093	0.03623	0.02224	0.03512	0.03432	0.06481	0.05105
608	0.16524	0.13865	0.12605	0.06787	0.02978	0.04604	0.05065	0.03286	0.0386	0.02254	0.03734	0.03649	0.06554	0.05312
607	0.16832	0.14229	0.12936	0.07019	0.03186	0.04799	0.05279	0.03518	0.04097	0.023	0.0398	0.03907	0.06614	0.05552
606	0.17135	0.14585	0.1326	0.07248	0.03392	0.05013	0.05515	0.03743	0.0436	0.02334	0.04252	0.04154	0.06687	0.05799
605	0.17428	0.14954	0.13594	0.07504	0.03635	0.05263	0.0579	0.04005	0.04625	0.02385	0.04527	0.04444	0.0675	0.06071
604	0.17744	0.15305	0.13914	0.07751	0.0388	0.05522	0.06075	0.04275	0.04927	0.0244	0.04835	0.04755	0.06832	0.06359
603	0.18083	0.15674	0.14249	0.08013	0.04124	0.05779	0.06357	0.04575	0.05238	0.02469	0.05156	0.05078	0.06897	0.06679
602	0.18402	0.16021	0.14564	0.08288	0.04431	0.0609	0.06699	0.04908	0.05585	0.02536	0.05522	0.05448	0.06998	0.07006
601	0.18733	0.16388	0.14898	0.08604	0.0473	0.06428	0.0707	0.05255	0.0596	0.02582	0.05908	0.05828	0.07067	0.07357
600	0.19102	0.16779	0.15254	0.08935	0.05061	0.0679	0.07469	0.05631	0.06362	0.02638	0.06326	0.06253	0.07169	0.07738
599	0.19474	0.17161	0.15601	0.09254	0.05417	0.07175	0.07892	0.06028	0.06761	0.02679	0.06748	0.06679	0.07266	0.08154
598	0.19847	0.17557	0.15961	0.09604	0.05781	0.07578	0.08336	0.0646	0.07211	0.02733	0.07215	0.07155	0.07374	0.08585
597	0.20229	0.17989	0.16354	0.10014	0.06202	0.08046	0.0885	0.06915	0.07696	0.02787	0.07732	0.07672	0.07475	0.09069
596	0.20613	0.18413	0.16739	0.10401	0.06631	0.08498	0.09348	0.07406	0.08201	0.02856	0.08247	0.08202	0.07593	0.09554
595	0.21011	0.18859	0.17145	0.10832	0.07085	0.09004	0.09904	0.07931	0.08732	0.02887	0.0881	0.08763	0.07726	0.10085
594	0.21403	0.19334	0.17577	0.11264	0.07594	0.09583	0.10542	0.08487	0.09319	0.02966	0.09455	0.0938	0.07883	0.10634
593	0.21848	0.19834	0.18031	0.11757	0.08136	0.10185	0.11203	0.09108	0.09949	0.03059	0.10097	0.10071	0.08058	0.11261
592	0.22269	0.20387	0.18533	0.12269	0.08678	0.10811	0.11892	0.09741	0.10583	0.0312	0.10781	0.10761	0.08207	0.11904
591	0.22723	0.20937	0.19034	0.12792	0.09275	0.11488	0.12637	0.10417	0.11286	0.03194	0.11521	0.11513	0.08387	0.12561
590	0.23161	0.21542	0.19584	0.13384	0.09899	0.12208	0.13429	0.11135	0.12025	0.03262	0.12312	0.12297	0.08587	0.13297
589	0.23605	0.22186	0.20169	0.13982	0.10568	0.12966	0.14263	0.11913	0.12802	0.03329	0.13141	0.13123	0.08808	0.14065
588	0.24095	0.22868	0.20789	0.14633	0.1128	0.13777	0.15155	0.12725	0.13623	0.03442	0.13994	0.13997	0.09019	0.1487
587	0.24588	0.23561	0.21419	0.15303	0.12023	0.14631	0.16094	0.13566	0.14508	0.03532	0.14935	0.14963	0.09298	0.15717
586	0.25059	0.24346	0.22132	0.16046	0.12844	0.15535	0.17089	0.14483	0.15422	0.03642	0.15942	0.15939	0.09585	0.16654
585	0.2557	0.25133	0.22848	0.16786	0.13678	0.16472	0.1812	0.15444	0.16393	0.0374	0.16952	0.16995	0.09868	0.17596
584	0.26078	0.25975	0.23614	0.17574	0.14552	0.17492	0.19241	0.16464	0.17435	0.03862	0.18065	0.18122	0.10209	0.18617
583	0.26607	0.26875	0.24432	0.18447	0.15498	0.18533	0.20386	0.17543	0.18539	0.04015	0.19211	0.193	0.10574	0.19685
582	0.27118	0.27818	0.25289	0.19337	0.16499	0.19648	0.21613	0.18699	0.19697	0.04173	0.20475	0.20565	0.10973	0.20809
581	0.27655	0.28796	0.26178	0.20276	0.17523	0.20783	0.22861	0.19888	0.20891	0.04296	0.21741	0.21834	0.11393	0.21996
580	0.2816	0.2982	0.27109	0.2124	0.18611	0.21997	0.24197	0.21154	0.22173	0.04506	0.23096	0.23228	0.11865	0.23217
579	0.28729	0.30898	0.28089	0.22272	0.19791	0.23251	0.25576	0.2249	0.23507	0.047	0.2454	0.24685	0.12398	0.245
578	0.29284	0.32027	0.29116	0.23334	0.20992	0.24567	0.27024	0.23888	0.24936	0.04924	0.26026	0.26202	0.12946	0.25897
577	0.29835	0.33197	0.30179	0.24482	0.22249	0.25879	0.28467	0.25315	0.2637	0.05112	0.27542	0.27754	0.13527	0.27292
576	0.3041	0.34427	0.31298	0.25642	0.2358	0.27273	0.30001	0.26857	0.27907	0.05392	0.29194	0.29446	0.14203	0.28769
575	0.30941	0.35703	0.32457	0.2688	0.24953	0.28711	0.31583	0.28433	0.29482	0.05664	0.30902	0.31158	0.149	0.30326
574	0.31496	0.37032	0.33666	0.28172	0.26398	0.30201	0.33221	0.30099	0.31161	0.05998	0.32687	0.33003	0.1569	0.31983
573	0.32009	0.38384	0.34895	0.29493	0.27908	0.31712	0.34883	0.31836	0.3289	0.06341	0.34546	0.34859	0.16534	0.33616
572	0.32566	0.39797	0.36179	0.30866	0.29453	0.33256	0.36582	0.33606	0.34666	0.06729	0.36445	0.36816	0.17449	0.35352
571	0.33129	0.41249	0.37499	0.323	0.31106	0.34854	0.38339	0.35531	0.36547	0.0717	0.3848	0.38876	0.18427	0.37134
570	0.33629	0.42757	0.3887	0.33795	0.32785	0.36487	0.40135	0.37473	0.38478	0.07644	0.4055	0.40952	0.19491	0.38994
569	0.34155	0.44278	0.40252	0.35235	0.34513	0.38127	0.4194	0.39454	0.4043	0.08158	0.42668	0.43113	0.20613	0.40881
568	0.34651	0.45864	0.41694	0.3685	0.36346	0.39845	0.43829	0.41572	0.42486	0.08755	0.44902	0.45392	0.21845	0.42884
567	0.35131	0.47503	0.43184	0.38468	0.38205	0.41532	0.45686	0.43711	0.44574	0.0939	0.47154	0.47709	0.23178	0.44885
566	0.35601	0.49126	0.4466	0.40103	0.40123	0.43259	0.47585	0.45922	0.46711	0.10112	0.49512	0.50091	0.24576	0.46957
565	0.36081	0.50831	0.4621	0.41805	0.42088	0.45043	0.49547	0.48213	0.48939	0.10891	0.51919	0.52558	0.26118	0.49082
564	0.36556	0.52537	0.47761	0.43513	0.44024	0.46751	0.51426	0.50474	0.51071	0.11728	0.54322	0.5497	0.2765	0.51223
563	0.36985	0.54259	0.49326	0.45282	0.46088	0.48519	0.53371	0.52856	0.53367	0.12675	0.56814	0.5756	0.29392	0.53391
562	0.37415	0.56015	0.50923	0.47045	0.4815	0.50313	0.55344	0.55289	0.55619	0.13714	0.59347	0.60113	0.31184	0.5563
561	0.37815	0.57755	0.52504	0.48848	0.50257	0.52057	0.57262	0.57717	0.57894	0.14821	0.61878	0.62698	0.33071	0.57838
560	0.38213	0.59515	0.54104	0.50652	0.52374	0.53833	0.59217	0.60169	0.60185	0.16032	0.64473	0.65348	0.35043	0.60107
559	0.38557	0.61287	0.55715	0.52458	0.54522	0.55569	0.61126	0.62692	0.62435	0.17352	0.67072	0.67982	0.37116	0.6237
558	0.38923	0.63035	0.57305	0.54261	0.56703	0.57308	0.63039	0.65246	0.64714	0.18801	0.69691	0.7065	0.39309	0.64599
557	0.39242	0.64764	0.58876	0.56094	0.58809	0.58989	0.64888	0.67704	0.66939	0.20335	0.72261	0.73277	0.41505	0.6685
556	0.39547	0.6646	0.60418	0.57853	0.60943	0.60646	0.66711	0.70191	0.69137	0.21997	0.74822	0.75868	0.43782	0.69028
555	0.39839	0.68132	0.61939	0.59657	0.63054	0.62277	0.68504	0.72658	0.71275	0.23746	0.77343	0.78451	0.46126	0.71209
554	0.40089	0.69745	0.63405	0.61391	0.65098	0.63889	0.70278	0.75095	0.7333	0.25606	0.79797	0.80965	0.48468	0.73341
553	0.40343	0.71335	0.6485	0.63049	0.67103	0.654	0.7194	0.77472	0.753	0.27571	0.82187	0.83421	0.50841	0.75385
552	0.40569	0.72874	0.66249	0.64738	0.69102	0.66878	0.73566	0.79779	0.77234	0.29681	0.84595	0.8582	0.53244	0.77414
551	0.40773	0.74329	0.67571	0.66312	0.71019	0.683	0.7513	0.82036	0.79047	0.31875	0.86831	0.88109	0.55626	0.79337
550	0.4093	0.75714	0.68831	0.67844	0.72848	0.69643	0.76608	0.84209	0.80767	0.3415	0.88993	0.90329	0.57975	0.81164
549	0.41093	0.77032	0.70029	0.69353	0.74601	0.70936	0.7803	0.86299	0.82387	0.36538	0.91062	0.92408	0.60266	0.82901
548	0.41246	0.78277	0.7116	0.7073	0.76243	0.72112	0.79323	0.88247	0.83852	0.38948	0.92989	0.94402	0.62519	0.84574
547	0.41367	0.79381	0.72165	0.72023	0.77795	0.73224	0.80547	0.90096	0.85204	0.41437	0.94797	0.96238	0.64629	0.86083
546	0.41486	0.80431	0.73119	0.73271	0.79286	0.74291	0.8172	0.91879	0.86482	0.4405	0.96502	0.98005	0.6672	0.875
545	0.41561	0.81388	0.73989	0.74406	0.80609	0.75177	0.82695	0.93476	0.87578	0.466	0.98014	0.99595	0.68643	0.88832
544	0.41625	0.8227	0.74791	0.75486	0.81867	0.76062	0.83668	0.9497	0.88556	0.49246	0.99444	1.01041	0.70496	0.90011
543	0.41691	0.83061	0.7551	0.76453	0.83015	0.76859	0.84545	0.96328	0.89436	0.51894	1.00714	1.02332	0.72209	0.91071
542	0.41733	0.83711	0.76101	0.77363	0.83998	0.77552	0.85307	0.97514	0.90131	0.54493	1.01855	1.03493	0.73768	0.92009
541	0.4179	0.84283	0.76621	0.78135	0.84882	0.78157	0.85973	0.98587	0.90727	0.5705	1.02814	1.04523	0.75149	0.92819
540	0.41784	0.84773	0.77067	0.78855	0.85646	0.7867	0.86537	0.99473	0.91181	0.59627	1.03632	1.05334	0.76436	0.93523
539	0.41819	0.85174	0.77431	0.79454	0.8629	0.79093	0.87002	1.00243	0.91524	0.62114	1.04296	1.06065	0.77552	0.94072
538	0.41818	0.85464	0.77694	0.79999	0.86812	0.79457	0.87402	1.00892	0.9176	0.64555	1.04812	1.06618	0.78548	0.94545
537	0.4181	0.85682	0.77893	0.80429	0.8722	0.79677	0.87644	1.01371	0.91881	0.66871	1.05195	1.07013	0.79323	0.94855
536	0.41802	0.85794	0.77995	0.80753	0.87492	0.79858	0.87844	1.01696	0.91874	0.69123	1.05425	1.07276	0.80078	0.95076
535	0.41768	0.85846	0.78042	0.81062	0.87679	0.79964	0.8796	1.01915	0.91755	0.71258	1.05532	1.07425	0.80626	0.95194
534	0.41755	0.85849	0.78044	0.81253	0.87739	0.79974	0.87971	1.0203	0.916	0.73251	1.05547	1.07466	0.81092	0.95203
533	0.41715	0.85711	0.77919	0.81371	0.87719	0.79902	0.87892	1.02	0.91331	0.7518	1.05388	1.07321	0.81403	0.95103
532	0.41683	0.85548	0.77771	0.81446	0.87562	0.79778	0.87756	1.01832	0.90991	0.76937	1.05156	1.07106	0.81684	0.94905
531	0.41642	0.85323	0.77566	0.81439	0.87352	0.79593	0.87552	1.0157	0.90559	0.78587	1.04818	1.06782	0.81937	0.94671
530	0.41595	0.85032	0.77302	0.81356	0.87077	0.79383	0.87321	1.01226	0.90163	0.80174	1.0438	1.06405	0.82117	0.94322
529	0.41566	0.84712	0.77011	0.81241	0.86658	0.79069	0.86976	1.00767	0.89643	0.81562	1.03858	1.05874	0.82191	0.9392
528	0.4152	0.84323	0.76657	0.81066	0.86256	0.78733	0.86607	1.00264	0.89109	0.82875	1.03275	1.05331	0.82287	0.93446
527	0.41454	0.83937	0.76306	0.80854	0.85739	0.78325	0.86157	0.99671	0.885	0.84068	1.0262	1.04686	0.82357	0.92968
526	0.41394	0.83518	0.75926	0.80641	0.85206	0.77917	0.85708	0.99009	0.87956	0.85135	1.01953	1.04007	0.82433	0.92416
525	0.41356	0.83056	0.75505	0.80314	0.84625	0.77487	0.85236	0.98334	0.87344	0.86142	1.01216	1.03318	0.82512	0.91822
524	0.41294	0.82622	0.75111	0.80024	0.84014	0.76993	0.84692	0.97611	0.86743	0.8703	1.00467	1.02543	0.82631	0.91205
523	0.41248	0.82143	0.74675	0.79689	0.83362	0.76516	0.84168	0.96793	0.8614	0.87834	0.99679	1.01736	0.82766	0.90602
522	0.41175	0.81665	0.74241	0.79277	0.82698	0.75995	0.83594	0.96029	0.85544	0.88456	0.98883	1.00933	0.82921	0.89957
521	0.41121	0.81207	0.73825	0.78905	0.8203	0.75513	0.83064	0.95252	0.84982	0.89063	0.98073	1.00129	0.8311	0.89308
520	0.41075	0.80735	0.73396	0.78491	0.81365	0.74985	0.82484	0.94451	0.84407	0.89547	0.97261	0.99356	0.8333	0.88693
519	0.41016	0.80269	0.72972	0.78081	0.80699	0.74457	0.81903	0.93658	0.8391	0.89928	0.96493	0.98548	0.836	0.88064
518	0.40937	0.79814	0.72558	0.77595	0.80035	0.73979	0.81377	0.92835	0.83383	0.90163	0.95691	0.97799	0.83897	0.87428
517	0.40867	0.79356	0.72142	0.77155	0.79386	0.73422	0.80764	0.92067	0.82885	0.90318	0.94925	0.97019	0.84229	0.86831
516	0.40828	0.789	0.71728	0.7664	0.78747	0.72944	0.80239	0.91333	0.82439	0.90326	0.94188	0.96234	0.84532	0.86261
515	0.40739	0.78473	0.71339	0.76156	0.78116	0.72446	0.7969	0.90565	0.82001	0.90239	0.93428	0.95533	0.84874	0.85689
514	0.4068	0.78062	0.70966	0.75666	0.7752	0.71951	0.79147	0.89861	0.8158	0.90072	0.92814	0.94863	0.85204	0.85159
513	0.40626	0.77611	0.70555	0.75106	0.76957	0.71477	0.78624	0.89195	0.8123	0.89782	0.9213	0.94162	0.8552	0.84631
512	0.40537	0.77222	0.70202	0.74562	0.76403	0.71017	0.78119	0.88534	0.80891	0.89475	0.91504	0.93525	0.85844	0.84141
511	0.40487	0.76819	0.69836	0.74031	0.75878	0.70573	0.7763	0.87895	0.80546	0.89023	0.90881	0.92911	0.86087	0.83678
510	0.40414	0.76392	0.69448	0.73495	0.75361	0.70126	0.77139	0.87322	0.80199	0.88591	0.9032	0.92334	0.86342	0.83206
509	0.40336	0.76007	0.69097	0.72954	0.74889	0.69683	0.76652	0.86752	0.79912	0.88141	0.89761	0.91743	0.86562	0.8276
508	0.40277	0.75633	0.68757	0.72443	0.74412	0.69268	0.76195	0.86186	0.79598	0.87645	0.89214	0.91156	0.86671	0.82358
507	0.40179	0.75288	0.68443	0.71949	0.73951	0.68879	0.75767	0.8562	0.79299	0.87175	0.88713	0.9066	0.86738	0.81933
506	0.40091	0.74914	0.68104	0.71432	0.73528	0.68434	0.75277	0.85126	0.79006	0.86719	0.88196	0.9013	0.86756	0.815
505	0.4	0.74552	0.67775	0.70906	0.73078	0.68022	0.74824	0.8463	0.78685	0.86287	0.8768	0.89592	0.86686	0.81118
504	0.39901	0.74196	0.6745	0.70455	0.72648	0.67624	0.74386	0.84121	0.78395	0.85843	0.87185	0.89073	0.86604	0.80696
503	0.39811	0.73834	0.67122	0.69994	0.72195	0.67197	0.73917	0.8359	0.78052	0.85396	0.86639	0.88529	0.86356	0.80264
502	0.39718	0.73465	0.66787	0.69549	0.71722	0.6679	0.73469	0.83059	0.77709	0.84968	0.86123	0.87996	0.86094	0.79874
501	0.39606	0.73103	0.66457	0.69077	0.71246	0.66369	0.73006	0.82533	0.77359	0.84491	0.85592	0.87404	0.85714	0.79412
500	0.39507	0.72713	0.66103	0.6859	0.70793	0.65908	0.72498	0.81976	0.76981	0.84007	0.8503	0.8683	0.85296	0.78959
499	0.39399	0.72324	0.65749	0.68131	0.70313	0.655	0.7205	0.81417	0.766	0.83474	0.8444	0.86239	0.8477	0.78503
498	0.39304	0.71901	0.65364	0.67658	0.69802	0.65008	0.71509	0.80809	0.7617	0.82912	0.83851	0.85626	0.842	0.77977
497	0.39173	0.71473	0.64976	0.67157	0.69302	0.64544	0.70998	0.80188	0.75749	0.82339	0.83219	0.84981	0.83558	0.77444
496	0.39085	0.71065	0.64605	0.66718	0.68779	0.64097	0.70506	0.79576	0.75324	0.81704	0.82585	0.84333	0.82871	0.76948
495	0.38954	0.70604	0.64185	0.6621	0.68186	0.63594	0.69953	0.78907	0.74792	0.8097	0.81925	0.83614	0.82126	0.76384
494	0.38834	0.70126	0.63751	0.65687	0.67639	0.63099	0.69408	0.78215	0.74296	0.80239	0.81242	0.82925	0.81384	0.758
493	0.38724	0.69643	0.63312	0.65198	0.67027	0.62589	0.68847	0.77508	0.73775	0.79466	0.80508	0.82202	0.80571	0.75207
492	0.38583	0.69166	0.62878	0.6467	0.66392	0.62079	0.68287	0.76774	0.73236	0.78651	0.7978	0.81443	0.79711	0.74597
491	0.38502	0.68677	0.62433	0.64093	0.65776	0.61572	0.67729	0.76002	0.72711	0.77763	0.79038	0.80666	0.78863	0.73982
490	0.38371	0.68151	0.61955	0.63598	0.65123	0.61032	0.67135	0.75233	0.72141	0.76849	0.78264	0.79861	0.78016	0.73358
489	0.38251	0.67618	0.61471	0.63054	0.64482	0.60518	0.6657	0.74449	0.71534	0.75853	0.77465	0.79052	0.77163	0.72638
488	0.38146	0.67073	0.60976	0.62451	0.63777	0.59971	0.65968	0.73629	0.70927	0.74814	0.76693	0.78242	0.7627	0.71977
487	0.38021	0.66515	0.60468	0.61887	0.63079	0.59406	0.65347	0.72801	0.70297	0.73743	0.75863	0.77365	0.75384	0.71292
486	0.37945	0.65952	0.59957	0.61274	0.62385	0.58857	0.64743	0.71962	0.69656	0.72634	0.75049	0.76527	0.74527	0.70581
485	0.37838	0.65386	0.59442	0.60643	0.61705	0.58327	0.6416	0.71121	0.68999	0.71525	0.74208	0.7569	0.7368	0.69865
484	0.37758	0.64796	0.58905	0.6004	0.6097	0.57771	0.63548	0.70292	0.68369	0.7034	0.73385	0.74811	0.72845	0.69155
483	0.37678	0.64196	0.5836	0.59403	0.60285	0.57226	0.62949	0.69441	0.67711	0.69166	0.72543	0.73955	0.72018	0.68436
482	0.37623	0.63625	0.57841	0.58743	0.59585	0.56683	0.62351	0.68576	0.67025	0.67921	0.717	0.73058	0.71183	0.67729
481	0.37562	0.6305	0.57318	0.58099	0.58852	0.56129	0.61742	0.67726	0.66345	0.66658	0.70854	0.72195	0.70338	0.67023
480	0.37483	0.62441	0.56764	0.57445	0.58173	0.55606	0.61166	0.66919	0.65679	0.65426	0.7004	0.71366	0.69507	0.66287
479	0.37452	0.61855	0.56232	0.56789	0.57486	0.5509	0.60599	0.66111	0.65006	0.6416	0.69227	0.70505	0.687	0.65589
478	0.37425	0.61273	0.55703	0.5617	0.56794	0.54551	0.60006	0.65287	0.64291	0.62879	0.68401	0.69664	0.67879	0.64872
477	0.37378	0.60693	0.55176	0.5549	0.56132	0.54001	0.59402	0.64476	0.636	0.61637	0.67619	0.6882	0.6706	0.64196
476	0.37371	0.60135	0.54669	0.54832	0.55466	0.5349	0.58839	0.6367	0.62902	0.60336	0.66829	0.68018	0.66239	0.63513
475	0.37388	0.59597	0.54179	0.54229	0.54849	0.52991	0.5829	0.62938	0.62269	0.59144	0.66058	0.67239	0.65439	0.62846
474	0.37421	0.59045	0.53678	0.536	0.54191	0.52478	0.57726	0.62172	0.61621	0.57902	0.65298	0.66456	0.64585	0.62215
473	0.37457	0.58522	0.53202	0.52996	0.53605	0.51963	0.5716	0.6145	0.60942	0.56707	0.64537	0.6569	0.63734	0.61597
472	0.37507	0.58062	0.52783	0.52435	0.5299	0.51473	0.56621	0.60752	0.6029	0.5553	0.63853	0.64949	0.62914	0.60995
471	0.37548	0.57579	0.52345	0.51904	0.52433	0.50979	0.56076	0.60085	0.59672	0.54398	0.63167	0.64243	0.62096	0.60425
470	0.37621	0.57119	0.51926	0.51384	0.5193	0.5053	0.55584	0.5946	0.59113	0.53276	0.62535	0.63572	0.61257	0.59855
469	0.37705	0.56714	0.51558	0.50887	0.51374	0.50044	0.55048	0.58807	0.58495	0.52134	0.61872	0.62903	0.60402	0.59331
468	0.3781	0.56342	0.5122	0.50435	0.5085	0.49577	0.54535	0.58223	0.57926	0.51045	0.61278	0.6228	0.5955	0.589
467	0.379	0.55967	0.50879	0.50003	0.50402	0.49148	0.54063	0.57677	0.57451	0.50027	0.60733	0.61687	0.58724	0.58374
466	0.38079	0.55645	0.50586	0.49622	0.49958	0.48696	0.53566	0.57151	0.56906	0.48952	0.60197	0.61156	0.57854	0.57944
465	0.38193	0.55335	0.50304	0.49228	0.49569	0.48313	0.53145	0.56672	0.56493	0.47935	0.59728	0.60652	0.57055	0.57557
464	0.38363	0.55085	0.50077	0.48947	0.49225	0.47972	0.5277	0.56257	0.561	0.46969	0.59289	0.60204	0.56242	0.57227
463	0.38507	0.54873	0.49884	0.48641	0.48883	0.47574	0.52332	0.55858	0.55723	0.45939	0.58893	0.59775	0.55412	0.56902
462	0.38737	0.54678	0.49707	0.48393	0.48578	0.47228	0.51951	0.55512	0.55419	0.44963	0.58543	0.59394	0.54598	0.56618
461	0.38893	0.54569	0.49609	0.48228	0.48374	0.46955	0.5165	0.55227	0.55196	0.44016	0.5827	0.59127	0.53813	0.56441
460	0.39089	0.54466	0.49515	0.48101	0.48193	0.4667	0.51337	0.55031	0.55022	0.43098	0.58091	0.589	0.53048	0.56275
459	0.39258	0.5441	0.49464	0.47975	0.48048	0.46423	0.51065	0.54847	0.54894	0.42149	0.57908	0.58718	0.52318	0.56133
458	0.3948	0.54412	0.49465	0.47958	0.47961	0.46218	0.50839	0.54703	0.54845	0.41254	0.57802	0.58633	0.51562	0.56071
457	0.39664	0.54492	0.49538	0.47957	0.47947	0.46058	0.50663	0.54683	0.54878	0.40375	0.57801	0.58595	0.5087	0.56105
456	0.39848	0.54586	0.49623	0.4802	0.47981	0.45908	0.50499	0.54701	0.54952	0.39513	0.57846	0.58662	0.50196	0.56177
455	0.40042	0.54755	0.49778	0.48167	0.48074	0.45798	0.50378	0.54773	0.551	0.38639	0.57992	0.58756	0.4956	0.56286
454	0.40187	0.5497	0.49973	0.48355	0.48244	0.4578	0.50358	0.54976	0.55349	0.37839	0.58202	0.59	0.48923	0.56515
453	0.4039	0.55246	0.50224	0.48601	0.48512	0.45787	0.50365	0.55237	0.55691	0.37035	0.58507	0.59304	0.48323	0.56773
452	0.40531	0.55574	0.50522	0.48868	0.488	0.45832	0.50415	0.55607	0.56093	0.36266	0.58905	0.59687	0.47783	0.57144
451	0.40746	0.55966	0.50878	0.4924	0.49209	0.45936	0.50529	0.56028	0.56587	0.35518	0.59388	0.60153	0.47244	0.57573
450	0.40905	0.56431	0.51301	0.4967	0.49641	0.46068	0.50675	0.56552	0.57116	0.34791	0.59953	0.60709	0.46779	0.5804
449	0.41078	0.56923	0.51748	0.50128	0.50142	0.46276	0.50904	0.57134	0.57757	0.3409	0.60581	0.6138	0.46279	0.58663
448	0.41278	0.57504	0.52277	0.50682	0.50753	0.46497	0.51147	0.57809	0.58466	0.33466	0.61313	0.6213	0.45868	0.59318
447	0.41499	0.5814	0.52854	0.51297	0.5143	0.46809	0.5149	0.58564	0.59207	0.32823	0.62143	0.62941	0.45441	0.60052
446	0.41703	0.58798	0.53452	0.51969	0.5215	0.4712	0.51832	0.59435	0.60067	0.32283	0.63042	0.63876	0.45087	0.60855
445	0.4196	0.59503	0.54094	0.5266	0.52909	0.47505	0.52255	0.60338	0.60959	0.3175	0.64014	0.64841	0.44739	0.61681
444	0.42196	0.60281	0.54801	0.53387	0.53786	0.47949	0.52744	0.61319	0.61922	0.31261	0.65026	0.65862	0.44449	0.62631
443	0.42506	0.61113	0.55557	0.54215	0.54666	0.48412	0.53253	0.62345	0.62896	0.30835	0.6614	0.6699	0.44145	0.63618
442	0.428	0.61963	0.5633	0.55074	0.55623	0.48947	0.53842	0.63431	0.63926	0.30443	0.67256	0.68151	0.43943	0.64642
441	0.43138	0.62837	0.57124	0.55979	0.56591	0.49503	0.54453	0.64593	0.65031	0.30119	0.68479	0.69372	0.43716	0.65763
440	0.43537	0.6376	0.57963	0.56863	0.57591	0.50106	0.55116	0.65771	0.66189	0.29846	0.69748	0.70631	0.43538	0.66861
439	0.43877	0.647	0.58818	0.57814	0.58641	0.50738	0.55812	0.67021	0.6731	0.29613	0.71013	0.71962	0.43382	0.68059
438	0.44322	0.65675	0.59705	0.58787	0.59709	0.51366	0.56503	0.68268	0.68485	0.29388	0.72289	0.73257	0.43251	0.69289
437	0.44737	0.66639	0.60581	0.59767	0.608	0.52039	0.57243	0.69534	0.69607	0.29289	0.7365	0.74631	0.4319	0.70457
436	0.452	0.67655	0.61505	0.60766	0.61935	0.52758	0.58033	0.70887	0.70826	0.29198	0.74986	0.75996	0.43126	0.71741
435	0.45659	0.68642	0.62402	0.61778	0.63044	0.53467	0.58814	0.72148	0.71983	0.2913	0.76347	0.77367	0.43096	0.72962
434	0.46154	0.69665	0.63332	0.62799	0.64151	0.54198	0.59617	0.73481	0.73154	0.29109	0.77722	0.78751	0.43066	0.74242
433	0.46668	0.70686	0.6426	0.63817	0.65299	0.54991	0.60491	0.7484	0.74344	0.29199	0.79109	0.80169	0.43137	0.75442
432	0.47225	0.71725	0.65205	0.64841	0.66394	0.55724	0.61297	0.76137	0.75494	0.29273	0.80455	0.81542	0.43158	0.76743
431	0.47839	0.72747	0.66134	0.65873	0.67528	0.56524	0.62176	0.77482	0.76661	0.29449	0.81805	0.82927	0.43249	0.77991
430	0.48425	0.73728	0.67026	0.66861	0.68613	0.5729	0.63019	0.78782	0.77762	0.296	0.83107	0.84277	0.43386	0.79148
429	0.49068	0.74692	0.67902	0.67847	0.6969	0.58081	0.63889	0.80034	0.78835	0.29814	0.84386	0.85572	0.43514	0.80335
428	0.49691	0.75704	0.68822	0.68849	0.70738	0.5888	0.64769	0.81269	0.79923	0.30066	0.85655	0.869	0.43663	0.81509
427	0.5045	0.7666	0.69691	0.69808	0.71773	0.59697	0.65667	0.82485	0.80974	0.30383	0.86873	0.88204	0.43865	0.82635
426	0.5109	0.77594	0.7054	0.70792	0.72787	0.60514	0.66565	0.83692	0.81984	0.30759	0.88079	0.89389	0.44092	0.83759
425	0.51847	0.78508	0.7137	0.71689	0.73764	0.61362	0.67498	0.84859	0.83004	0.312	0.89281	0.90619	0.44356	0.84828
424	0.52625	0.79399	0.72181	0.72642	0.74688	0.62166	0.68382	0.85993	0.83943	0.31642	0.90376	0.91798	0.44618	0.85826
423	0.53361	0.80289	0.7299	0.73547	0.75633	0.63035	0.69338	0.87081	0.84867	0.32206	0.91501	0.92901	0.44949	0.86865
422	0.54116	0.81165	0.73786	0.74412	0.76509	0.63881	0.70269	0.88055	0.85746	0.32807	0.92529	0.94002	0.45274	0.87816
421	0.54924	0.81962	0.74511	0.7525	0.77301	0.64712	0.71183	0.89066	0.86542	0.33468	0.93477	0.94999	0.45634	0.88706
420	0.55641	0.82794	0.75267	0.76093	0.78118	0.65577	0.72135	0.89992	0.87349	0.34202	0.94428	0.95973	0.46038	0.89594
419	0.56422	0.83582	0.75983	0.76875	0.78856	0.66436	0.73079	0.90854	0.88111	0.34965	0.95304	0.96893	0.46458	0.90398
418	0.57155	0.84357	0.76688	0.7763	0.79525	0.67224	0.73946	0.91663	0.88763	0.35749	0.96091	0.97741	0.46875	0.91213
417	0.57865	0.8505	0.77318	0.78337	0.80185	0.68066	0.74872	0.92448	0.89432	0.36538	0.96846	0.98524	0.47338	0.91916
416	0.58556	0.85782	0.77984	0.79047	0.80802	0.68924	0.75817	0.93171	0.90047	0.37376	0.97587	0.99228	0.4782	0.92577
415	0.59203	0.86493	0.7863	0.79726	0.81396	0.69707	0.76678	0.93842	0.90651	0.38198	0.98323	1.00004	0.48322	0.93256
414	0.59817	0.87173	0.79248	0.80371	0.82017	0.70562	0.77618	0.94525	0.91227	0.39055	0.98946	1.00707	0.4888	0.93899
413	0.60472	0.87824	0.7984	0.8095	0.82514	0.71326	0.78459	0.95116	0.91766	0.3987	0.99615	1.01396	0.49407	0.94453
412	0.61113	0.88473	0.8043	0.81602	0.83095	0.72129	0.79341	0.9578	0.92368	0.40714	1.00232	1.02095	0.5	0.951
411	0.61621	0.89153	0.81048	0.82189	0.83583	0.7291	0.80201	0.96421	0.92843	0.41466	1.00814	1.02707	0.50547	0.9569
410	0.62165	0.89739	0.81581	0.82729	0.84125	0.7361	0.80971	0.97004	0.93367	0.4224	1.01406	1.03342	0.51176	0.96209
409	0.62739	0.90396	0.82178	0.83258	0.8473	0.74384	0.81822	0.97644	0.93953	0.43026	1.02097	1.04048	0.51817	0.96793
408	0.63276	0.91061	0.82783	0.83796	0.85219	0.75098	0.82608	0.98268	0.94463	0.43788	1.02704	1.04637	0.52462	0.97377
407	0.63755	0.91724	0.83386	0.84343	0.85795	0.75735	0.83308	0.98926	0.95035	0.44564	1.03352	1.05301	0.53133	0.97967
406	0.6431	0.92405	0.84005	0.84931	0.86354	0.76306	0.83937	0.99577	0.95534	0.45315	1.03983	1.06025	0.53812	0.98554
405	0.64885	0.93047	0.84589	0.85464	0.86899	0.76896	0.84585	1.0022	0.96094	0.4614	1.04586	1.06693	0.5449	0.99122
404	0.65361	0.93728	0.85207	0.86089	0.87497	0.77448	0.85193	1.00894	0.96649	0.46972	1.05334	1.07436	0.55202	0.99749
403	0.65911	0.94414	0.85831	0.86658	0.88129	0.77975	0.85772	1.01616	0.97255	0.47835	1.05983	1.08175	0.55944	1.0042
402	0.665	0.95142	0.86492	0.87325	0.88815	0.78485	0.86333	1.02318	0.97905	0.48734	1.06839	1.09037	0.56651	1.01125
401	0.67052	0.95904	0.87186	0.87982	0.8953	0.79016	0.86918	1.0321	0.98602	0.49644	1.07616	1.09874	0.57371	1.0187
400	0.67648	0.96731	0.87937	0.887	0.90302	0.79546	0.87501	1.04134	0.99366	0.5063	1.0851	1.10775	0.58122	1.02714
399	0.68149	0.97681	0.88801	0.89472	0.91166	0.80097	0.88107	1.05053	1.00152	0.5154	1.09442	1.11811	0.58843	1.03582
398	0.68738	0.98594	0.89631	0.90403	0.92052	0.80694	0.88763	1.06083	1.01141	0.52524	1.10527	1.12909	0.59587	1.04572
397	0.69409	0.99602	0.90547	0.91282	0.93069	0.81362	0.89499	1.07293	1.02099	0.53453	1.11719	1.14177	0.60273	1.05667
396	0.70023	1.00725	0.91568	0.92361	0.94129	0.82057	0.90263	1.08581	1.03242	0.54401	1.13028	1.15502	0.61018	1.0686
395	0.70704	1.01919	0.92654	0.93463	0.95345	0.82887	0.91175	1.09933	1.04507	0.55244	1.14495	1.16968	0.61723	1.08185
394	0.71286	1.03242	0.93856	0.94652	0.96657	0.83766	0.92142	1.11496	1.05816	0.56058	1.1607	1.18558	0.6242	1.09597
393	0.71949	1.04642	0.95129	0.95977	0.98153	0.84779	0.93257	1.13138	1.07317	0.56912	1.17817	1.20443	0.63148	1.11313
392	0.72545	1.06183	0.9653	0.97411	0.9977	0.85852	0.94437	1.15024	1.08988	0.57639	1.19651	1.22331	0.63783	1.12987
391	0.73233	1.07751	0.97955	0.98876	1.01495	0.87001	0.95702	1.16972	1.10697	0.58283	1.21709	1.24479	0.64417	1.1486
390	0.73908	1.09477	0.99525	1.00431	1.03351	0.88304	0.97135	1.19153	1.12656	0.58867	1.23964	1.26709	0.65142	1.16815
389	0.74618	1.11314	1.01195	1.02163	1.05316	0.89711	0.98682	1.215	1.14832	0.59434	1.2632	1.29199	0.65851	1.19072
388	0.753	1.13104	1.02822	1.03968	1.07436	0.91183	1.00301	1.23907	1.17036	0.59904	1.28884	1.31764	0.66413	1.21324
387	0.76098	1.15133	1.04667	1.05889	1.09659	0.92758	1.02034	1.26584	1.19454	0.60343	1.31563	1.34504	0.67087	1.23746
386	0.76792	1.17146	1.06496	1.07803	1.11944	0.94364	1.03801	1.29214	1.21863	0.60698	1.34256	1.3749	0.67763	1.2623
385	0.77628	1.19134	1.08303	1.09873	1.14385	0.96045	1.0565	1.32093	1.24581	0.61026	1.37179	1.40295	0.68425	1.28802
384	0.78437	1.21366	1.10333	1.11871	1.16851	0.97735	1.07508	1.34874	1.27198	0.61262	1.40066	1.4345	0.69031	1.31512
383	0.79241	1.23457	1.12234	1.13931	1.19197	0.9949	1.09439	1.37766	1.29982	0.61451	1.42952	1.46372	0.69662	1.3403
382	0.80092	1.25542	1.14129	1.15994	1.21715	1.01172	1.11289	1.40655	1.32667	0.61628	1.45921	1.49417	0.70248	1.3678
381	0.80968	1.27462	1.15874	1.18058	1.2418	1.02952	1.13247	1.43383	1.35311	0.61782	1.48838	1.52442	0.70894	1.39344
380	0.8175	1.29503	1.1773	1.20031	1.26528	1.04685	1.15154	1.46275	1.38022	0.61849	1.5157	1.55478	0.71455	1.41787
379	0.8267	1.3137	1.19427	1.21974	1.28803	1.06271	1.16898	1.48785	1.40636	0.61928	1.54272	1.58217	0.72	1.44249
378	0.83575	1.33304	1.21185	1.23961	1.3104	1.07896	1.18686	1.51526	1.43063	0.61967	1.56819	1.61039	0.72454	1.46741
377	0.84554	1.34946	1.22678	1.25599	1.33164	1.09527	1.2048	1.5387	1.45455	0.61939	1.5942	1.63608	0.72923	1.48802
376	0.85482	1.36678	1.24253	1.2735	1.35136	1.11064	1.2217	1.56345	1.47753	0.61917	1.61851	1.66184	0.73377	1.50983
375	0.8629	1.38107	1.25551	1.28867	1.37093	1.12542	1.23796	1.58356	1.49829	0.61754	1.63871	1.68436	0.73742	1.5288
374	0.87132	1.39421	1.26747	1.30372	1.38946	1.14109	1.2552	1.6045	1.51838	0.61646	1.65925	1.70619	0.74122	1.54723
373	0.87947	1.40816	1.28015	1.31799	1.40566	1.15518	1.2707	1.62321	1.53523	0.61394	1.67824	1.72701	0.74431	1.56306
372	0.88668	1.42038	1.29126	1.33047	1.42051	1.16936	1.28629	1.64171	1.55105	0.61132	1.69628	1.74503	0.74713	1.57947
371	0.8943	1.43065	1.30059	1.34272	1.43529	1.18293	1.30122	1.65869	1.56421	0.608	1.71208	1.76204	0.74867	1.59171
370	0.90001	1.4404	1.30946	1.35235	1.44766	1.19475	1.31423	1.67372	1.57431	0.60411	1.726	1.7771	0.75167	1.60545
369	0.90531	1.4496	1.31782	1.36216	1.45998	1.20807	1.32888	1.68559	1.58534	0.6007	1.73999	1.79261	0.75311	1.61769
368	0.9115	1.45522	1.32293	1.36948	1.46958	1.21867	1.34054	1.69721	1.59215	0.59579	1.7512	1.80444	0.75499	1.62774
367	0.91552	1.46114	1.32831	1.37737	1.47954	1.22802	1.35082	1.70815	1.59755	0.59118	1.76044	1.81433	0.75643	1.63461
366	0.92096	1.46489	1.33172	1.38255	1.48529	1.23752	1.36127	1.71513	1.60093	0.58591	1.76986	1.8205	0.75747	1.64077
365	0.9256	1.47046	1.33678	1.38659	1.49117	1.24418	1.3686	1.72308	1.60266	0.58115	1.77542	1.82702	0.75975	1.64614
364	0.9313	1.47291	1.33901	1.38819	1.49606	1.24979	1.37477	1.72822	1.60113	0.57676	1.77785	1.83082	0.76143	1.65037
363	0.93759	1.47198	1.33817	1.38965	1.49789	1.25294	1.37823	1.72844	1.59937	0.57225	1.7801	1.83271	0.76248	1.65189
362	0.94363	1.47151	1.33773	1.38984	1.49854	1.25509	1.3806	1.72907	1.59548	0.5669	1.77879	1.83248	0.76428	1.65071
361	0.95214	1.47086	1.33714	1.38825	1.49806	1.25514	1.38065	1.7276	1.59109	0.56263	1.77752	1.83014	0.767	1.65054
360	0.95961	1.47028	1.33662	1.38638	1.49419	1.25508	1.38059	1.72412	1.58647	0.55874	1.77443	1.82624	0.76887	1.64728
359	0.96705	1.46766	1.33424	1.38237	1.48958	1.25218	1.37739	1.72016	1.57994	0.5545	1.77178	1.81915	0.7708	1.64532
358	0.97823	1.46459	1.33144	1.37885	1.48682	1.24908	1.37399	1.7162	1.57366	0.55137	1.76667	1.81643	0.77348	1.64223
357	0.98825	1.46286	1.32988	1.37345	1.48161	1.24556	1.37011	1.70768	1.56832	0.54773	1.76012	1.808	0.77622	1.63601
356	0.99823	1.45983	1.32712	1.36966	1.47648	1.24236	1.3666	1.70216	1.5615	0.54472	1.75348	1.80164	0.77902	1.63163
355	1.00932	1.45882	1.3262	1.36435	1.47036	1.23816	1.36197	1.69582	1.55715	0.542	1.74708	1.79506	0.78223	1.62798
354	1.02071	1.45603	1.32367	1.35948	1.4642	1.23475	1.35823	1.68981	1.55343	0.53984	1.74302	1.78818	0.78622	1.6228
353	1.03168	1.45559	1.32326	1.35619	1.45945	1.23293	1.35622	1.68074	1.54887	0.53779	1.73563	1.7814	0.78907	1.6202
352	1.04257	1.45493	1.32267	1.35183	1.45441	1.23091	1.354	1.677	1.54583	0.53679	1.73203	1.77516	0.79337	1.61712
351	1.0543	1.45444	1.32222	1.3507	1.45119	1.22937	1.3523	1.67154	1.54456	0.53634	1.72654	1.7718	0.79799	1.61504
350	1.06755	1.45647	1.32406	1.34755	1.44742	1.23053	1.35358	1.66779	1.54272	0.53702	1.72314	1.76914	0.80461	1.61326
349	1.07931	1.45462	1.32238	1.34577	1.44625	1.22997	1.35297	1.66377	1.54323	0.53913	1.72149	1.76767	0.81061	1.61172
348	1.09396	1.45746	1.32497	1.34523	1.44282	1.23188	1.35507	1.66351	1.54467	0.54174	1.72133	1.76629	0.81833	1.61464
347	1.10815	1.46095	1.32813	1.34455	1.44244	1.23282	1.3561	1.66271	1.54349	0.54545	1.72103	1.76285	0.825	1.6126
346	1.12277	1.46113	1.3283	1.34317	1.44169	1.23435	1.35778	1.66285	1.54329	0.54961	1.71864	1.76196	0.8322	1.61373
345	1.14051	1.46713	1.33375	1.3449	1.43955	1.23692	1.36061	1.65779	1.54745	0.55621	1.71904	1.76123	0.84148	1.61653
344	1.16125	1.46841	1.33492	1.34351	1.43781	1.23739	1.36113	1.65732	1.54669	0.56439	1.7193	1.75919	0.85049	1.61932
343	1.18378	1.4695	1.33591	1.3423	1.43694	1.2398	1.36378	1.65215	1.54569	0.57365	1.71592	1.75841	0.86302	1.61646
342	1.2079	1.47053	1.33684	1.34221	1.43435	1.23953	1.36349	1.6505	1.5449	0.58367	1.71546	1.75453	0.87471	1.61649
341	1.23368	1.47078	1.33707	1.34015	1.43057	1.23617	1.35979	1.64618	1.54284	0.59503	1.71265	1.74934	0.88653	1.61249
340	1.26435	1.47084	1.33712	1.33812	1.4255	1.23682	1.3605	1.63856	1.54025	0.60861	1.70569	1.74508	0.90023	1.61207
339	1.29939	1.4689	1.33536	1.33336	1.41909	1.23453	1.35798	1.63057	1.53466	0.6212	1.69774	1.73707	0.91318	1.60623
338	1.33492	1.46633	1.33303	1.32888	1.40771	1.23179	1.35497	1.62026	1.52789	0.63493	1.68866	1.72453	0.92781	1.59963
337	1.37524	1.46028	1.32753	1.32089	1.3985	1.23013	1.35314	1.61038	1.51863	0.64818	1.67544	1.71314	0.94194	1.59401
336	1.42	1.45737	1.32488	1.31571	1.38708	1.22764	1.3504	1.59461	1.50922	0.66125	1.66219	1.70101	0.95751	1.5813
335	1.46607	1.4494	1.31764	1.30663	1.37571	1.22487	1.34736	1.58172	1.49891	0.67419	1.64797	1.68491	0.97164	1.5736
334	1.51693	1.44305	1.31186	1.29876	1.36085	1.22367	1.34604	1.5652	1.48631	0.68602	1.63231	1.66951	0.98685	1.55957
333	1.57028	1.43806	1.30733	1.28933	1.34806	1.22069	1.34276	1.54785	1.47352	0.69794	1.6151	1.64891	1.00065	1.54899
332	1.62653	1.42938	1.29943	1.2804	1.33229	1.2225	1.34475	1.52986	1.46107	0.70902	1.59848	1.63247	1.0154	1.53547
331	1.68211	1.42361	1.29419	1.27132	1.3172	1.22218	1.3444	1.51225	1.44557	0.71812	1.57758	1.61455	1.02847	1.52366
330	1.74488	1.41389	1.28536	1.26226	1.30344	1.22601	1.34861	1.49469	1.43319	0.72721	1.56193	1.59759	1.04028	1.51008
329	1.80456	1.41018	1.28198	1.25599	1.28976	1.23099	1.35409	1.47845	1.42251	0.73584	1.54605	1.58043	1.05454	1.49876
328	1.86241	1.40562	1.27784	1.24849	1.27811	1.23854	1.36239	1.46343	1.40961	0.74474	1.53175	1.56389	1.06792	1.49086
327	1.92237	1.39964	1.2724	1.24195	1.26683	1.24715	1.37186	1.45009	1.40132	0.75283	1.51686	1.55195	1.08114	1.4812
326	1.97638	1.39753	1.27048	1.2383	1.26053	1.25988	1.38587	1.4418	1.39186	0.76162	1.50584	1.54119	1.09285	1.47438
325	2.02788	1.39721	1.27019	1.23522	1.25208	1.27478	1.40226	1.43272	1.38564	0.76916	1.49857	1.53218	1.10767	1.47118
324	2.07562	1.39804	1.27095	1.23613	1.24969	1.29146	1.4206	1.42702	1.38224	0.77908	1.49295	1.52675	1.1208	1.46896
323	2.11524	1.3994	1.27219	1.23782	1.24764	1.30954	1.44049	1.42548	1.38016	0.78945	1.49168	1.52495	1.13578	1.47202
322	2.15283	1.4032	1.27563	1.24232	1.25094	1.32968	1.46264	1.42715	1.38043	0.80021	1.49208	1.52825	1.15115	1.47426
321	2.18617	1.4114	1.2831	1.24895	1.25555	1.34894	1.48384	1.43387	1.38495	0.81215	1.49693	1.53547	1.16921	1.48053
320	2.21941	1.42039	1.29126	1.25729	1.26316	1.36876	1.50564	1.4418	1.39336	0.82448	1.50498	1.54257	1.18658	1.49105
319	2.2439	1.42972	1.29975	1.26805	1.27424	1.38743	1.52617	1.45436	1.40285	0.83744	1.5176	1.55401	1.20536	1.50345
318	2.26831	1.44116	1.31014	1.28019	1.28694	1.40514	1.54565	1.46952	1.41439	0.85135	1.53141	1.57136	1.22548	1.5182
317	2.29044	1.4542	1.322	1.29335	1.30177	1.42077	1.56284	1.48519	1.4266	0.86691	1.54937	1.58698	1.24661	1.53342
316	2.30999	1.46665	1.33332	1.30849	1.31698	1.43691	1.5806	1.50331	1.44096	0.88214	1.56619	1.60695	1.26957	1.55289
315	2.33259	1.48427	1.34934	1.32435	1.33272	1.45009	1.5951	1.52192	1.45505	0.89928	1.5847	1.6258	1.29222	1.56807
314	2.35088	1.49568	1.35971	1.33996	1.34857	1.46384	1.61022	1.54052	1.46966	0.91714	1.60124	1.64457	1.31802	1.58771
313	2.36351	1.51105	1.37368	1.35492	1.36531	1.47664	1.62431	1.55862	1.48254	0.93547	1.61963	1.66163	1.34342	1.60491
312	2.38084	1.52244	1.38404	1.36919	1.37872	1.48869	1.63755	1.57459	1.49567	0.95442	1.63709	1.67974	1.37209	1.62081
311	2.39464	1.53363	1.39421	1.38449	1.39185	1.49923	1.64915	1.59134	1.50903	0.97364	1.65186	1.69473	1.40038	1.63786
310	2.41185	1.5484	1.40764	1.39862	1.40404	1.51151	1.66266	1.60458	1.52003	0.9948	1.66697	1.71025	1.43032	1.64979
309	2.41764	1.55846	1.41678	1.41267	1.41713	1.52393	1.67632	1.61671	1.53269	1.01636	1.67873	1.72515	1.46133	1.66415
308	2.4308	1.57233	1.42939	1.42763	1.43082	1.536	1.6896	1.63367	1.54649	1.03755	1.69518	1.73997	1.49086	1.67865
307	2.43319	1.58576	1.4416	1.44309	1.44383	1.54777	1.70254	1.64916	1.56148	1.05973	1.71007	1.75673	1.52456	1.69477
306	2.44577	1.60272	1.45702	1.46033	1.45961	1.5625	1.71875	1.66527	1.57723	1.08456	1.73045	1.77464	1.5576	1.71187
305	2.45563	1.62175	1.47432	1.47814	1.47573	1.5765	1.73415	1.68565	1.59611	1.10826	1.74798	1.79561	1.58952	1.73173
304	2.46294	1.64314	1.49376	1.4996	1.49601	1.59394	1.75333	1.70763	1.61973	1.13357	1.77149	1.81892	1.62421	1.75396
303	2.47345	1.66723	1.51566	1.52295	1.51618	1.6122	1.77342	1.73034	1.6427	1.16028	1.79648	1.8449	1.6594	1.77898
302	2.4861	1.69339	1.53944	1.54724	1.53979	1.63058	1.79363	1.75872	1.67009	1.18755	1.82419	1.87283	1.69255	1.80299
301	2.4969	1.72186	1.56533	1.57459	1.56661	1.65348	1.81882	1.78758	1.6993	1.21459	1.85608	1.90526	1.72603	1.83434
300	2.5082	1.74938	1.59035	1.60446	1.59494	1.67715	1.84486	1.82346	1.73296	1.24357	1.89033	1.94042	1.76264	1.86657

## Sheet: FIg 6g
Concentration	Abs
10-5 M	a.u.
0	0.95
0.7	0.85
2.8	0.72
4.9	0.65
7	0.57
9.8	0.5
12.6	0.47
14	0.42

## Sheet: Fig 6h
Wavelength	Abs
nm	a.u.
	blank	1	2	5	7	9	11	15	19	23	27	31	39	50	60	75	90	105	120	135	150	(min)
800	0.003	-0.00477	-0.01415	-0.01868	-0.02239	-0.02491	-0.02752	-0.03083	-0.03364	-0.03611	-0.03814	-0.0397	-0.04191	-0.04359	-0.04437	-0.04109	-0.03981	-0.04972	-0.04331	-0.07949	-0.0735
799	0.0033	-0.00444	-0.01361	-0.01819	-0.02209	-0.02462	-0.02677	-0.03001	-0.0329	-0.03544	-0.0374	-0.03924	-0.04143	-0.04287	-0.04373	-0.04044	-0.03925	-0.0491	-0.04283	-0.07835	-0.07245
798	0.00324	-0.00408	-0.01308	-0.01784	-0.02165	-0.02411	-0.02637	-0.02989	-0.03263	-0.03501	-0.03711	-0.0386	-0.04073	-0.0423	-0.04325	-0.03987	-0.03848	-0.04833	-0.04232	-0.07811	-0.07222
797	0.00356	-0.00387	-0.01285	-0.01756	-0.02136	-0.02387	-0.02623	-0.02955	-0.03204	-0.03429	-0.0366	-0.03811	-0.04043	-0.04186	-0.04247	-0.03921	-0.0384	-0.04801	-0.04164	-0.07742	-0.07159
796	0.00357	-0.00346	-0.01249	-0.0172	-0.02058	-0.02326	-0.02549	-0.0288	-0.03184	-0.03412	-0.03577	-0.03755	-0.04001	-0.04128	-0.0424	-0.0389	-0.03754	-0.04715	-0.04135	-0.07685	-0.07106
795	0.00375	-0.00359	-0.01242	-0.01682	-0.02062	-0.02319	-0.02529	-0.02847	-0.03154	-0.03377	-0.03592	-0.0375	-0.0397	-0.04134	-0.04209	-0.03839	-0.0374	-0.0469	-0.04077	-0.07949	-0.07027
794	0.00354	-0.00335	-0.01232	-0.01644	-0.02008	-0.02264	-0.02465	-0.02834	-0.03126	-0.03349	-0.03549	-0.03719	-0.03918	-0.04081	-0.04164	-0.03809	-0.03702	-0.04634	-0.04027	-0.07835	-0.07002
793	0.00349	-0.00338	-0.01214	-0.01623	-0.01996	-0.02244	-0.02458	-0.02783	-0.03061	-0.0331	-0.03506	-0.03674	-0.03912	-0.04037	-0.04131	-0.03787	-0.03632	-0.04586	-0.04	-0.07811	-0.06909
792	0.0035	-0.00286	-0.01186	-0.01611	-0.01956	-0.02232	-0.02429	-0.02756	-0.03043	-0.03244	-0.03447	-0.0363	-0.0385	-0.04003	-0.04077	-0.03686	-0.03625	-0.04559	-0.03924	-0.07742	-0.06846
791	0.00388	-0.00313	-0.01132	-0.01579	-0.01946	-0.02171	-0.02415	-0.02718	-0.03004	-0.03239	-0.03424	-0.03591	-0.038	-0.03965	-0.04033	-0.03663	-0.03583	-0.04508	-0.03866	-0.07685	-0.06831
790	0.00391	-0.00263	-0.01087	-0.01524	-0.01912	-0.02113	-0.02338	-0.02684	-0.02957	-0.03152	-0.03363	-0.03563	-0.03752	-0.03917	-0.03982	-0.03608	-0.03509	-0.04455	-0.03795	-0.076	-0.06781
789	0.00353	-0.00253	-0.01083	-0.01504	-0.01864	-0.02104	-0.02306	-0.02654	-0.02902	-0.03124	-0.03334	-0.03482	-0.03708	-0.03843	-0.03924	-0.03518	-0.03424	-0.04383	-0.03759	-0.07573	-0.06688
788	0.00393	-0.00249	-0.01059	-0.01494	-0.01808	-0.02083	-0.02293	-0.02606	-0.02874	-0.03082	-0.03304	-0.03469	-0.03665	-0.03788	-0.03884	-0.03489	-0.03396	-0.04353	-0.03724	-0.07472	-0.06643
787	0.00401	-0.00258	-0.01027	-0.01471	-0.01828	-0.02059	-0.02258	-0.02605	-0.02858	-0.03095	-0.03263	-0.03464	-0.03646	-0.03787	-0.03854	-0.03516	-0.03402	-0.04291	-0.03671	-0.07404	-0.06538
786	0.00393	-0.00218	-0.00999	-0.0143	-0.01744	-0.01971	-0.02229	-0.02528	-0.02796	-0.02998	-0.03216	-0.0338	-0.03598	-0.03701	-0.03789	-0.03396	-0.03328	-0.04239	-0.03641	-0.07388	-0.06535
785	0.00413	-0.00245	-0.00994	-0.01417	-0.01742	-0.01991	-0.02192	-0.02514	-0.0277	-0.03024	-0.0319	-0.03362	-0.03557	-0.03704	-0.03786	-0.03374	-0.03282	-0.04211	-0.03546	-0.07334	-0.06475
784	0.0039	-0.00214	-0.00974	-0.01387	-0.01689	-0.01952	-0.02146	-0.0249	-0.02726	-0.02952	-0.03155	-0.0334	-0.03499	-0.03647	-0.03726	-0.03315	-0.03261	-0.04131	-0.03524	-0.07233	-0.0637
783	0.00425	-0.00224	-0.00955	-0.01338	-0.01709	-0.01905	-0.02125	-0.02454	-0.02701	-0.02918	-0.0313	-0.03293	-0.03465	-0.03632	-0.03688	-0.03291	-0.0322	-0.0407	-0.03458	-0.07184	-0.06292
782	0.00413	-0.00185	-0.00901	-0.01314	-0.01631	-0.01865	-0.02071	-0.02416	-0.02676	-0.02871	-0.03066	-0.03217	-0.03427	-0.03552	-0.03613	-0.03194	-0.03148	-0.03995	-0.03406	-0.07071	-0.06291
781	0.00384	-0.00157	-0.00853	-0.01257	-0.01563	-0.01794	-0.02027	-0.02338	-0.02588	-0.02804	-0.03003	-0.03171	-0.03366	-0.03534	-0.03572	-0.0316	-0.03091	-0.03957	-0.0332	-0.07068	-0.06249
780	0.00435	-0.00156	-0.00857	-0.01224	-0.01565	-0.0179	-0.02021	-0.02309	-0.02563	-0.02769	-0.02944	-0.03106	-0.03341	-0.03475	-0.03511	-0.03121	-0.0305	-0.0392	-0.03294	-0.07003	-0.0616
779	0.00426	-0.00155	-0.00826	-0.01195	-0.01518	-0.01747	-0.01953	-0.02268	-0.02552	-0.02729	-0.02923	-0.03133	-0.03309	-0.03438	-0.03508	-0.03074	-0.03057	-0.03865	-0.03258	-0.06889	-0.06103
778	0.00423	-0.00139	-0.00817	-0.01175	-0.0149	-0.01725	-0.01935	-0.02251	-0.02509	-0.02711	-0.0289	-0.03058	-0.03255	-0.03415	-0.03447	-0.03029	-0.02977	-0.03833	-0.03202	-0.06805	-0.06037
777	0.00423	-0.000914055	-0.00764	-0.01128	-0.01447	-0.01674	-0.01879	-0.02193	-0.02429	-0.02643	-0.02834	-0.03034	-0.03199	-0.03337	-0.03396	-0.02934	-0.02913	-0.03732	-0.03136	-0.06804	-0.05954
776	0.00462	-0.000720792	-0.00711	-0.01075	-0.01381	-0.01616	-0.01815	-0.02127	-0.02363	-0.02604	-0.0277	-0.02932	-0.03148	-0.03307	-0.03343	-0.02887	-0.02867	-0.0371	-0.03088	-0.06758	-0.059
775	0.0046	-0.000604379	-0.00684	-0.01041	-0.01343	-0.01569	-0.01783	-0.02098	-0.0235	-0.02553	-0.02724	-0.02919	-0.03116	-0.03264	-0.03307	-0.02853	-0.02845	-0.0364	-0.0303	-0.06662	-0.05868
774	0.00444	-0.00029531	-0.00654	-0.01008	-0.01305	-0.01542	-0.0174	-0.02043	-0.02319	-0.02529	-0.02717	-0.0286	-0.03064	-0.03223	-0.03274	-0.02826	-0.02774	-0.03585	-0.02956	-0.066	-0.05753
773	0.0042	0.00037981	-0.00572	-0.00906	-0.01232	-0.01427	-0.01652	-0.01945	-0.02229	-0.02434	-0.02623	-0.02768	-0.02971	-0.03123	-0.03167	-0.02721	-0.0268	-0.03495	-0.02923	-0.06529	-0.05737
772	0.00449	0.000471665	-0.00539	-0.00885	-0.01171	-0.01442	-0.01619	-0.01944	-0.02211	-0.0241	-0.0259	-0.0275	-0.02969	-0.03089	-0.03148	-0.0271	-0.02684	-0.03468	-0.02887	-0.06439	-0.0567
771	0.00465	0.00079203	-0.00498	-0.00829	-0.01158	-0.01389	-0.0159	-0.01894	-0.02131	-0.02375	-0.02555	-0.02719	-0.02923	-0.03047	-0.03105	-0.02628	-0.02641	-0.0343	-0.02842	-0.06381	-0.05599
770	0.00481	0.0011	-0.00442	-0.00775	-0.01085	-0.0132	-0.0151	-0.01845	-0.02097	-0.02311	-0.0249	-0.02655	-0.02831	-0.03002	-0.03055	-0.02609	-0.02554	-0.03371	-0.0279	-0.06346	-0.05526
769	0.00492	0.00163	-0.00395	-0.00735	-0.01042	-0.01253	-0.01482	-0.0178	-0.02053	-0.02266	-0.02451	-0.0262	-0.02791	-0.02946	-0.02985	-0.02545	-0.02516	-0.03301	-0.02703	-0.06222	-0.05504
768	0.00512	0.00209	-0.00362	-0.007	-0.00981	-0.01217	-0.01413	-0.01735	-0.01975	-0.0219	-0.0239	-0.02571	-0.02772	-0.02915	-0.02949	-0.02497	-0.0248	-0.0325	-0.02671	-0.06205	-0.05412
767	0.00504	0.00259	-0.00309	-0.00619	-0.00925	-0.01158	-0.01346	-0.01703	-0.01955	-0.02171	-0.0238	-0.02529	-0.02721	-0.02888	-0.02944	-0.02442	-0.0242	-0.0319	-0.02613	-0.06132	-0.05338
766	0.005	0.00312	-0.00195	-0.00533	-0.00848	-0.01076	-0.01266	-0.01579	-0.01857	-0.02095	-0.02272	-0.02447	-0.02632	-0.02799	-0.02841	-0.02369	-0.02367	-0.03111	-0.02568	-0.06055	-0.05293
765	0.00497	0.00345	-0.00176	-0.00487	-0.00808	-0.01064	-0.01245	-0.01572	-0.01847	-0.02064	-0.02232	-0.02397	-0.02612	-0.02761	-0.02817	-0.02334	-0.02358	-0.03077	-0.02543	-0.05976	-0.05247
764	0.00516	0.00374	-0.00135	-0.00454	-0.00764	-0.0098	-0.01214	-0.01523	-0.01803	-0.02015	-0.02191	-0.02368	-0.0259	-0.02749	-0.02805	-0.02307	-0.02281	-0.03039	-0.02449	-0.05953	-0.05183
763	0.00531	0.00426	-0.000871637	-0.00393	-0.00701	-0.00944	-0.01142	-0.01469	-0.01737	-0.01973	-0.02154	-0.02332	-0.02538	-0.02701	-0.02757	-0.02261	-0.02227	-0.02991	-0.02393	-0.05853	-0.0511
762	0.00554	0.00475	-0.000127496	-0.00336	-0.00618	-0.00862	-0.01087	-0.01418	-0.01698	-0.01929	-0.02092	-0.02275	-0.02484	-0.02653	-0.02683	-0.02195	-0.02212	-0.02937	-0.02351	-0.05773	-0.05046
761	0.0053	0.00551	0.000692691	-0.00231	-0.00535	-0.00793	-0.01005	-0.01315	-0.01609	-0.01862	-0.02032	-0.02218	-0.0242	-0.02594	-0.02622	-0.02123	-0.02136	-0.02846	-0.02282	-0.05724	-0.04966
760	0.00562	0.00627	0.00149	-0.00171	-0.00488	-0.00728	-0.00921	-0.01272	-0.01536	-0.01799	-0.01968	-0.02169	-0.02379	-0.02521	-0.02591	-0.02073	-0.02069	-0.02811	-0.02239	-0.05675	-0.04903
759	0.00552	0.00691	0.00196	-0.00112	-0.00415	-0.00647	-0.00845	-0.01195	-0.01491	-0.01743	-0.01917	-0.021	-0.02313	-0.02494	-0.02541	-0.02056	-0.02016	-0.0275	-0.02156	-0.05605	-0.04853
758	0.0057	0.00758	0.00269	-0.000371046	-0.00355	-0.00586	-0.00787	-0.01141	-0.01431	-0.01684	-0.0187	-0.02057	-0.02274	-0.02436	-0.025	-0.0196	-0.01975	-0.02703	-0.02119	-0.05526	-0.04782
757	0.00576	0.00803	0.00326	0.000345301	-0.00289	-0.00514	-0.00745	-0.01089	-0.01382	-0.01629	-0.01841	-0.02021	-0.02218	-0.02393	-0.02474	-0.0193	-0.01944	-0.02676	-0.02043	-0.05457	-0.04714
756	0.00581	0.00902	0.00429	0.00119	-0.00182	-0.00442	-0.00661	-0.01007	-0.01318	-0.01545	-0.01767	-0.01945	-0.0215	-0.0233	-0.02422	-0.01875	-0.01897	-0.02578	-0.02002	-0.05371	-0.0465
755	0.00564	0.00986	0.00536	0.00201	-0.00134	-0.00374	-0.00594	-0.00943	-0.01228	-0.01512	-0.0171	-0.01882	-0.02102	-0.02293	-0.0235	-0.01801	-0.01821	-0.02519	-0.01944	-0.05303	-0.04617
754	0.006	0.01069	0.00595	0.00291	-0.000337267	-0.00305	-0.00489	-0.0084	-0.01188	-0.01402	-0.01644	-0.01808	-0.02062	-0.02219	-0.02282	-0.01745	-0.01783	-0.02475	-0.01878	-0.05249	-0.04494
753	0.00597	0.0114	0.00709	0.00401	0.000721134	-0.00209	-0.00432	-0.0078	-0.01098	-0.01352	-0.01569	-0.01752	-0.01971	-0.02164	-0.0222	-0.01677	-0.01716	-0.02402	-0.01803	-0.05172	-0.04458
752	0.00596	0.0124	0.00768	0.00471	0.00153	-0.00123	-0.00348	-0.00699	-0.01017	-0.01267	-0.0151	-0.01694	-0.01914	-0.02091	-0.0217	-0.01625	-0.01649	-0.02357	-0.01749	-0.05098	-0.04371
751	0.0064	0.0132	0.00893	0.00587	0.00263	-0.000258058	-0.00267	-0.00618	-0.00924	-0.01207	-0.01441	-0.01623	-0.01853	-0.02036	-0.0209	-0.01565	-0.01608	-0.02269	-0.01704	-0.05029	-0.04324
750	0.00622	0.01393	0.00971	0.00645	0.00301	0.000447929	-0.00184	-0.00575	-0.00882	-0.01158	-0.01384	-0.0158	-0.01816	-0.01992	-0.02062	-0.01541	-0.01558	-0.0223	-0.01612	-0.04993	-0.04262
749	0.0062	0.01469	0.01018	0.00752	0.00418	0.00136	-0.0011	-0.00481	-0.00803	-0.01082	-0.01298	-0.01498	-0.01757	-0.01936	-0.02015	-0.01483	-0.01507	-0.02151	-0.01597	-0.0486	-0.04196
748	0.00633	0.01575	0.0114	0.00816	0.00502	0.00211	-0.000290654	-0.00389	-0.0073	-0.01034	-0.01238	-0.01457	-0.01701	-0.01878	-0.01986	-0.01429	-0.01443	-0.02108	-0.01503	-0.04821	-0.04109
747	0.00648	0.01679	0.01246	0.00917	0.00574	0.00292	0.000432796	-0.00321	-0.00668	-0.00953	-0.01189	-0.01399	-0.01625	-0.01834	-0.01901	-0.01354	-0.01391	-0.02046	-0.01446	-0.04727	-0.04078
746	0.0064	0.01755	0.01333	0.01049	0.00713	0.004	0.00136	-0.00246	-0.00577	-0.00854	-0.01084	-0.01307	-0.0155	-0.01741	-0.01848	-0.01254	-0.01327	-0.01977	-0.01372	-0.04676	-0.03971
745	0.00653	0.01872	0.01453	0.01126	0.00805	0.00517	0.0023	-0.00139	-0.00469	-0.00798	-0.01042	-0.01251	-0.01492	-0.01691	-0.01794	-0.01212	-0.01241	-0.01898	-0.01319	-0.04609	-0.03929
744	0.00694	0.01975	0.01552	0.01248	0.00887	0.00596	0.00347	-0.000643101	-0.00409	-0.00714	-0.00947	-0.01189	-0.01443	-0.01645	-0.01716	-0.01156	-0.01184	-0.01841	-0.01266	-0.04538	-0.03845
743	0.00694	0.02051	0.01628	0.0131	0.00951	0.00662	0.00395	-0.00012703	-0.00363	-0.0066	-0.00891	-0.01132	-0.01411	-0.01593	-0.01677	-0.01114	-0.01162	-0.01793	-0.01192	-0.04444	-0.03814
742	0.00679	0.0217	0.01739	0.01426	0.0107	0.00766	0.00498	0.000877774	-0.00257	-0.00582	-0.00803	-0.0104	-0.01327	-0.01512	-0.01583	-0.01032	-0.01086	-0.01697	-0.01148	-0.0441	-0.03723
741	0.00726	0.02258	0.01827	0.01519	0.01137	0.00852	0.00576	0.00177	-0.00199	-0.0051	-0.00751	-0.00992	-0.01263	-0.01459	-0.0155	-0.00983	-0.01016	-0.01681	-0.01068	-0.04295	-0.03665
740	0.00708	0.02345	0.01951	0.01619	0.01252	0.00946	0.00656	0.00262	-0.00123	-0.0044	-0.00679	-0.00908	-0.01206	-0.01382	-0.0149	-0.00908	-0.0095	-0.01582	-0.0101	-0.04249	-0.03599
739	0.00711	0.02447	0.02032	0.01701	0.01361	0.01017	0.00763	0.00313	-0.000210195	-0.00355	-0.00618	-0.00845	-0.01144	-0.01345	-0.01412	-0.00848	-0.00905	-0.01522	-0.00924	-0.04158	-0.03516
738	0.00707	0.02527	0.02117	0.01804	0.01432	0.01097	0.00828	0.00406	0.000419944	-0.003	-0.00556	-0.00781	-0.01069	-0.01281	-0.01349	-0.00792	-0.00851	-0.01444	-0.00852	-0.04125	-0.03452
737	0.00716	0.02635	0.02224	0.01903	0.01527	0.012	0.00935	0.00497	0.00123	-0.002	-0.0047	-0.007	-0.00997	-0.01199	-0.01304	-0.00705	-0.00784	-0.01388	-0.00826	-0.04026	-0.03388
736	0.00717	0.02751	0.02336	0.02007	0.01604	0.01314	0.01025	0.0057	0.00199	-0.00135	-0.00405	-0.00656	-0.00937	-0.01158	-0.01249	-0.00647	-0.00712	-0.01333	-0.00746	-0.03964	-0.03321
735	0.00759	0.02844	0.0244	0.02096	0.01727	0.01404	0.01105	0.00691	0.00278	-0.000477747	-0.00325	-0.00552	-0.00847	-0.01087	-0.01174	-0.00586	-0.0064	-0.01255	-0.00686	-0.03892	-0.03235
734	0.00754	0.02924	0.02538	0.0217	0.01794	0.01477	0.01202	0.00732	0.00345	7.25e-05	-0.00268	-0.0051	-0.0082	-0.01008	-0.01125	-0.00544	-0.00586	-0.01208	-0.00595	-0.03803	-0.03187
733	0.00775	0.03031	0.02631	0.02285	0.01914	0.01562	0.01277	0.00824	0.00424	0.00111	-0.00177	-0.0042	-0.00732	-0.00959	-0.01052	-0.00458	-0.00506	-0.01124	-0.00526	-0.03733	-0.03111
732	0.00786	0.03142	0.0274	0.02387	0.02017	0.01717	0.01409	0.00931	0.00538	0.00198	-0.000746996	-0.00349	-0.00621	-0.00864	-0.0096	-0.00396	-0.00448	-0.01063	-0.00467	-0.03664	-0.03026
731	0.00788	0.03248	0.02827	0.02477	0.02099	0.0176	0.01473	0.01031	0.00616	0.0027	-0.000153373	-0.00264	-0.00589	-0.00794	-0.00891	-0.00321	-0.00363	-0.00973	-0.004	-0.03592	-0.02975
730	0.00804	0.03349	0.02931	0.02579	0.02209	0.01861	0.01564	0.01092	0.0069	0.00344	0.00070008	-0.00206	-0.00512	-0.0073	-0.00839	-0.00244	-0.00294	-0.00896	-0.00329	-0.03499	-0.02886
729	0.00819	0.03415	0.02989	0.02646	0.0226	0.0193	0.01631	0.01158	0.00752	0.00387	0.000919095	-0.00135	-0.00465	-0.00682	-0.0081	-0.00189	-0.00263	-0.00869	-0.00252	-0.03447	-0.0282
728	0.0083	0.03492	0.03077	0.0275	0.02355	0.02018	0.01705	0.01232	0.00828	0.00475	0.00181	-0.000871327	-0.004	-0.00621	-0.00727	-0.00142	-0.0019	-0.00786	-0.00186	-0.03365	-0.02738
727	0.00839	0.03557	0.03176	0.0282	0.02448	0.02088	0.01784	0.01318	0.00899	0.00552	0.00282	-0.00021687	-0.00342	-0.00547	-0.00653	-0.000466163	-0.00114	-0.00723	-0.00107	-0.03273	-0.0267
726	0.00846	0.03687	0.03281	0.02931	0.02548	0.02202	0.0192	0.01424	0.01012	0.00638	0.00358	0.000706977	-0.0025	-0.00463	-0.00586	0.000402403	-0.000437718	-0.00626	-0.000541105	-0.03217	-0.02604
725	0.00828	0.03739	0.03368	0.03002	0.02629	0.02281	0.0198	0.01515	0.01068	0.0071	0.00426	0.00161	-0.00171	-0.00389	-0.00507	0.00114	0.000254326	-0.00553	0.000206376	-0.03121	-0.02562
724	0.00879	0.03811	0.03461	0.03109	0.02721	0.02365	0.0207	0.01586	0.01153	0.00789	0.00513	0.00237	-0.00118	-0.00325	-0.00436	0.00156	0.000992748	-0.00491	0.00103	-0.0305	-0.02445
723	0.00874	0.0387	0.03518	0.03179	0.02799	0.02469	0.02141	0.0167	0.01248	0.00872	0.00571	0.00306	-0.000499622	-0.00255	-0.00386	0.00245	0.00148	-0.00421	0.0017	-0.02961	-0.0239
722	0.00876	0.03964	0.03606	0.03261	0.02887	0.02538	0.02243	0.01744	0.01323	0.00938	0.00648	0.00381	0.000481331	-0.00186	-0.00313	0.00345	0.00244	-0.00346	0.00241	-0.02888	-0.02329
721	0.009	0.04034	0.03691	0.03362	0.02979	0.02613	0.02323	0.01831	0.01398	0.01041	0.00738	0.00451	0.00125	-0.00122	-0.00226	0.0041	0.00317	-0.00265	0.00323	-0.02816	-0.0224
720	0.00898	0.04113	0.03764	0.03443	0.03055	0.02692	0.02398	0.0191	0.01479	0.01106	0.00829	0.00535	0.00191	-0.000227737	-0.00161	0.00459	0.0039	-0.00196	0.00394	-0.02771	-0.02172
719	0.00899	0.04185	0.03857	0.0353	0.03131	0.02788	0.02473	0.0197	0.01549	0.0118	0.00881	0.00617	0.00281	0.0005786	-0.000786945	0.00552	0.00475	-0.00112	0.00456	-0.02644	-0.02103
718	0.00936	0.04245	0.03929	0.03609	0.03241	0.02864	0.02556	0.0206	0.01637	0.01256	0.00973	0.00697	0.00349	0.00119	-4.73e-05	0.00629	0.00554	-0.000569584	0.00535	-0.02585	-0.02026
717	0.00941	0.04295	0.03983	0.03656	0.0327	0.02921	0.02605	0.02124	0.01697	0.01322	0.01025	0.00731	0.00411	0.00173	0.000446918	0.007	0.00607	0.000217238	0.00614	-0.02519	-0.01958
716	0.0095	0.0436	0.04092	0.0376	0.03374	0.03015	0.0274	0.02227	0.01803	0.01433	0.01126	0.00844	0.005	0.00273	0.00149	0.00787	0.00701	0.00108	0.00691	-0.02423	-0.01885
715	0.00955	0.04431	0.04152	0.03848	0.03472	0.03112	0.02822	0.02322	0.01882	0.01501	0.01212	0.00927	0.00582	0.00364	0.00232	0.00866	0.00781	0.00178	0.00757	-0.02349	-0.01826
714	0.00974	0.04478	0.04233	0.03909	0.03542	0.03183	0.02884	0.02387	0.01957	0.01577	0.01284	0.01009	0.00677	0.00434	0.00304	0.00933	0.00859	0.00253	0.00835	-0.02274	-0.01772
713	0.00995	0.04553	0.04305	0.03974	0.03622	0.03258	0.0297	0.02466	0.02035	0.01642	0.01352	0.01083	0.00735	0.00503	0.00376	0.01015	0.00938	0.0034	0.00946	-0.02191	-0.01696
712	0.01004	0.04593	0.04366	0.04057	0.03702	0.03322	0.03031	0.02545	0.02102	0.01723	0.01432	0.01153	0.0081	0.00567	0.00442	0.0109	0.01011	0.00415	0.01015	-0.02118	-0.01577
711	0.0101	0.0464	0.04418	0.04121	0.03776	0.03421	0.031	0.02619	0.02191	0.01794	0.01508	0.01245	0.00881	0.00654	0.00527	0.01166	0.01101	0.0048	0.01087	-0.02039	-0.01497
710	0.01026	0.04702	0.04521	0.04234	0.03863	0.03496	0.03204	0.027	0.02273	0.01907	0.01615	0.01334	0.00985	0.00751	0.00608	0.01259	0.01183	0.00563	0.01177	-0.01975	-0.0146
709	0.01033	0.04758	0.04562	0.04297	0.03914	0.03564	0.03271	0.02779	0.02352	0.01986	0.01672	0.01402	0.01066	0.0082	0.00679	0.01331	0.01269	0.00646	0.01223	-0.01916	-0.01368
708	0.01045	0.04822	0.04643	0.04355	0.04007	0.0366	0.03373	0.02855	0.02435	0.02073	0.01764	0.01497	0.0116	0.00916	0.00776	0.01437	0.01357	0.00728	0.01313	-0.01834	-0.01287
707	0.01053	0.04861	0.04694	0.04438	0.04068	0.03716	0.03427	0.02945	0.02509	0.02124	0.01845	0.01566	0.01233	0.01002	0.00858	0.01508	0.01437	0.00796	0.01418	-0.01706	-0.01213
706	0.01076	0.04901	0.04775	0.04491	0.04165	0.03804	0.03522	0.03006	0.02613	0.02213	0.01919	0.01658	0.01307	0.01057	0.0093	0.01579	0.01502	0.00878	0.01499	-0.01619	-0.01133
705	0.0108	0.04987	0.04867	0.04588	0.0425	0.039	0.0361	0.03096	0.02694	0.02314	0.02028	0.01748	0.01423	0.01168	0.01019	0.01694	0.0165	0.00995	0.01577	-0.01579	-0.01065
704	0.01104	0.05019	0.04912	0.04652	0.04314	0.03965	0.03685	0.03183	0.02777	0.02387	0.02092	0.01819	0.01487	0.01248	0.01114	0.01766	0.01703	0.01069	0.01658	-0.01479	-0.00982
703	0.01124	0.05075	0.04957	0.04721	0.04382	0.04043	0.03762	0.03263	0.02848	0.02484	0.02181	0.01928	0.01587	0.01344	0.01196	0.01849	0.01791	0.01144	0.01736	-0.01392	-0.00934
702	0.01133	0.05135	0.05082	0.04796	0.04469	0.04133	0.03862	0.03353	0.02932	0.0256	0.02271	0.02014	0.01674	0.01421	0.01287	0.01949	0.01883	0.01239	0.01824	-0.01312	-0.00851
701	0.01145	0.05153	0.05094	0.04844	0.04527	0.0418	0.03898	0.0339	0.03005	0.02626	0.02344	0.02079	0.01742	0.01488	0.01363	0.02016	0.01955	0.01288	0.01907	-0.01225	-0.00763
700	0.01158	0.05206	0.05172	0.04937	0.04609	0.04278	0.03986	0.03501	0.03082	0.02729	0.02434	0.0216	0.01836	0.01593	0.01442	0.02123	0.02049	0.01382	0.02001	-0.01152	-0.00671
699	0.01181	0.05278	0.05257	0.05032	0.04708	0.0437	0.04065	0.03595	0.03183	0.02806	0.02524	0.02261	0.01928	0.01679	0.01549	0.02224	0.02152	0.01493	0.02076	-0.01062	-0.00578
698	0.01198	0.05343	0.05324	0.05084	0.04787	0.04449	0.04169	0.03675	0.03273	0.02902	0.02622	0.02368	0.02025	0.01787	0.01635	0.02308	0.02255	0.01578	0.02188	-0.0101	-0.00518
697	0.01196	0.05374	0.05388	0.05166	0.04846	0.04515	0.04228	0.03771	0.03343	0.02989	0.02702	0.02439	0.02118	0.01867	0.01727	0.02381	0.02332	0.0166	0.02265	-0.0092	-0.00433
696	0.01216	0.05448	0.05453	0.05238	0.04926	0.04581	0.04318	0.03853	0.03437	0.03075	0.02794	0.02539	0.02198	0.01958	0.01813	0.02481	0.02449	0.01745	0.02342	-0.00825	-0.00353
695	0.01249	0.05481	0.0552	0.05305	0.04995	0.04672	0.04395	0.03929	0.03509	0.03155	0.02862	0.02606	0.02292	0.02041	0.01896	0.02572	0.02513	0.01828	0.02453	-0.00726	-0.00244
694	0.01254	0.05548	0.05599	0.05401	0.05099	0.04772	0.04471	0.04016	0.03611	0.03255	0.02965	0.02706	0.02382	0.02151	0.01998	0.02679	0.02619	0.0192	0.02526	-0.00625	-0.00173
693	0.01255	0.05598	0.05659	0.05457	0.05162	0.04837	0.04559	0.04092	0.03693	0.03343	0.03052	0.02796	0.02469	0.02233	0.02074	0.02766	0.02715	0.02007	0.02642	-0.0056	-0.000705
692	0.01283	0.05674	0.05737	0.05535	0.0525	0.04931	0.04651	0.0418	0.038	0.03434	0.03169	0.02895	0.0257	0.02324	0.02194	0.0287	0.02834	0.02106	0.02729	-0.00468	0
691	0.01302	0.05731	0.05804	0.05609	0.05319	0.0501	0.04723	0.04272	0.03876	0.03519	0.03253	0.02972	0.02665	0.02419	0.02258	0.02973	0.02919	0.02186	0.02827	-0.00382	0.000938
690	0.01294	0.05799	0.05885	0.05713	0.05424	0.05106	0.04843	0.0438	0.03989	0.03645	0.03349	0.03096	0.02784	0.02544	0.02396	0.03071	0.03028	0.02303	0.02938	-0.00264	0.00183
689	0.01353	0.0586	0.05966	0.05784	0.05497	0.05177	0.04915	0.04462	0.04062	0.03729	0.03445	0.03196	0.02879	0.02637	0.02474	0.03167	0.03128	0.02384	0.03012	-0.00187	0.00295
688	0.01352	0.05915	0.06028	0.05848	0.05576	0.05258	0.04974	0.04527	0.04147	0.03797	0.03532	0.03273	0.0296	0.02699	0.02566	0.03253	0.03221	0.02465	0.03127	-0.000762458	0.00383
687	0.01358	0.0599	0.06117	0.05952	0.05662	0.05373	0.05099	0.04632	0.04252	0.03909	0.03636	0.03388	0.03073	0.02826	0.02692	0.03378	0.03337	0.02583	0.03226	0	0.00474
686	0.01383	0.06069	0.06207	0.06034	0.05748	0.05428	0.05178	0.04749	0.04368	0.04029	0.03747	0.03488	0.03177	0.02952	0.02801	0.03498	0.03461	0.02658	0.03323	0.00101	0.00551
685	0.01406	0.06127	0.0627	0.06114	0.05841	0.05528	0.05271	0.04834	0.04459	0.04106	0.03835	0.03604	0.03287	0.03037	0.02887	0.03599	0.03554	0.02781	0.03416	0.00198	0.00681
684	0.01427	0.06209	0.06366	0.06212	0.05942	0.0565	0.05364	0.04935	0.04561	0.04209	0.03938	0.03696	0.03397	0.03147	0.03001	0.03706	0.03665	0.02873	0.0352	0.00319	0.00784
683	0.01437	0.06261	0.06431	0.06284	0.06009	0.05718	0.05449	0.05011	0.04641	0.04301	0.0403	0.03785	0.03474	0.03244	0.03123	0.03809	0.03798	0.02976	0.03637	0.00414	0.00887
682	0.01451	0.06335	0.06521	0.06384	0.06115	0.05814	0.05558	0.05123	0.04741	0.0442	0.04144	0.03904	0.03592	0.03352	0.03218	0.03917	0.03889	0.03092	0.03727	0.00513	0.00996
681	0.01482	0.06426	0.06588	0.06471	0.06197	0.05911	0.0565	0.05216	0.04849	0.04517	0.04255	0.03998	0.03696	0.03463	0.03304	0.04023	0.04009	0.03171	0.03843	0.00596	0.01103
680	0.01498	0.06503	0.06682	0.06545	0.06289	0.06017	0.05753	0.05312	0.04941	0.04627	0.04356	0.04119	0.03808	0.03584	0.03431	0.04136	0.04129	0.03291	0.03953	0.00737	0.01225
679	0.01521	0.06566	0.06752	0.06656	0.06386	0.06104	0.05835	0.05417	0.05045	0.04722	0.04452	0.04219	0.03906	0.03698	0.03535	0.04244	0.04228	0.03396	0.04065	0.00848	0.01326
678	0.01527	0.06628	0.06846	0.06727	0.06461	0.06181	0.05932	0.05512	0.05145	0.04823	0.04572	0.04319	0.04018	0.03798	0.03634	0.04352	0.04354	0.03498	0.04203	0.00959	0.01449
677	0.01559	0.0673	0.0693	0.06829	0.06573	0.06286	0.06024	0.05617	0.05234	0.04939	0.04681	0.04439	0.04124	0.03898	0.03755	0.04478	0.04473	0.03595	0.0429	0.01077	0.01555
676	0.01578	0.06784	0.07017	0.06915	0.06655	0.06373	0.06129	0.05713	0.05355	0.05046	0.04794	0.0454	0.04241	0.04019	0.03874	0.04596	0.04579	0.03706	0.0443	0.01193	0.01687
675	0.01598	0.06881	0.07115	0.07004	0.06762	0.06497	0.0623	0.05825	0.05474	0.05144	0.04897	0.04667	0.04358	0.04132	0.03999	0.04716	0.0471	0.03828	0.0455	0.01325	0.01792
674	0.01623	0.0696	0.07189	0.07088	0.06842	0.06564	0.06331	0.05911	0.05556	0.05264	0.04994	0.04775	0.04475	0.04249	0.0409	0.04822	0.04819	0.03923	0.0466	0.01434	0.01924
673	0.01631	0.07063	0.07277	0.07199	0.0696	0.06675	0.06427	0.06034	0.05696	0.05369	0.0511	0.04895	0.04595	0.04378	0.04228	0.04964	0.04961	0.04045	0.04803	0.01567	0.02073
672	0.01642	0.07129	0.07382	0.07291	0.07058	0.06784	0.0654	0.06145	0.05782	0.05476	0.0523	0.05013	0.04712	0.04489	0.04337	0.05084	0.05077	0.04161	0.04916	0.01682	0.0219
671	0.01649	0.0722	0.07465	0.07394	0.07149	0.06876	0.06647	0.06254	0.05894	0.05611	0.05349	0.05114	0.04823	0.04603	0.04468	0.05198	0.05207	0.04279	0.05033	0.01824	0.02329
670	0.01704	0.07307	0.07564	0.07494	0.07265	0.07017	0.06756	0.06367	0.06018	0.05721	0.05472	0.05247	0.0497	0.04734	0.04603	0.05336	0.05353	0.04424	0.05181	0.01938	0.02473
669	0.01712	0.07382	0.07658	0.0757	0.07335	0.071	0.06853	0.06465	0.06118	0.05831	0.05569	0.05346	0.05065	0.04847	0.04711	0.05462	0.05466	0.04515	0.05321	0.02081	0.02597
668	0.01733	0.07489	0.07745	0.0768	0.07455	0.07195	0.06973	0.06585	0.06249	0.05945	0.05701	0.0548	0.0519	0.04984	0.04855	0.05596	0.05603	0.04663	0.0545	0.02242	0.0275
667	0.01752	0.07582	0.07878	0.07807	0.07586	0.07325	0.07094	0.06714	0.06368	0.06087	0.05843	0.05623	0.05334	0.05133	0.04998	0.05736	0.05751	0.04789	0.05593	0.02368	0.02898
666	0.01768	0.07646	0.07956	0.07887	0.07676	0.07417	0.07188	0.068	0.0649	0.06193	0.05947	0.05736	0.05459	0.05232	0.05117	0.05853	0.05865	0.04905	0.05714	0.02519	0.03052
665	0.01788	0.07776	0.08081	0.08021	0.07793	0.07565	0.07322	0.06952	0.06624	0.06337	0.06091	0.05884	0.05604	0.05396	0.05275	0.06022	0.06031	0.05056	0.05867	0.02675	0.032
664	0.0182	0.07853	0.08172	0.08122	0.07901	0.07655	0.07438	0.07059	0.06728	0.06459	0.06219	0.05992	0.05715	0.05523	0.054	0.06153	0.06173	0.05175	0.06015	0.02809	0.03368
663	0.01838	0.07951	0.08274	0.08217	0.08012	0.07765	0.07541	0.07165	0.06844	0.06572	0.06345	0.06137	0.05841	0.05656	0.05518	0.06277	0.06302	0.05298	0.06166	0.02974	0.03509
662	0.01873	0.08054	0.08398	0.08327	0.08121	0.07893	0.07666	0.07307	0.06957	0.06716	0.06472	0.06261	0.05986	0.05804	0.05673	0.0644	0.06454	0.05454	0.06328	0.03134	0.03693
661	0.01878	0.08153	0.08491	0.08446	0.08244	0.0801	0.07786	0.07447	0.07106	0.06838	0.06621	0.06411	0.06136	0.05946	0.05805	0.06589	0.06616	0.05601	0.06444	0.03301	0.03867
660	0.01909	0.08233	0.08587	0.08564	0.08341	0.08117	0.07894	0.07555	0.07235	0.0696	0.06723	0.06536	0.0625	0.06075	0.05939	0.06728	0.06753	0.05736	0.06633	0.03461	0.04025
659	0.01931	0.08344	0.08706	0.08666	0.08468	0.08262	0.08036	0.07686	0.0737	0.07104	0.06887	0.06677	0.06403	0.06231	0.061	0.06882	0.06924	0.05887	0.06796	0.03642	0.04224
658	0.01959	0.0845	0.08809	0.08785	0.08567	0.08375	0.08157	0.07792	0.07495	0.07247	0.07007	0.06805	0.06531	0.06356	0.06243	0.07023	0.07053	0.06014	0.06962	0.03795	0.04404
657	0.01981	0.08547	0.08913	0.08893	0.08702	0.08477	0.08272	0.07927	0.07625	0.07379	0.07158	0.06943	0.06685	0.06499	0.06412	0.07185	0.07211	0.06176	0.07116	0.03994	0.04614
656	0.02001	0.08654	0.09041	0.08999	0.08819	0.08622	0.08412	0.08067	0.07777	0.07521	0.0731	0.0709	0.0685	0.06659	0.06541	0.0735	0.07376	0.06331	0.07269	0.04182	0.04775
655	0.02024	0.0875	0.09162	0.09143	0.08956	0.08741	0.08535	0.0821	0.07903	0.07653	0.0744	0.07248	0.06989	0.06806	0.06704	0.07504	0.07543	0.06491	0.07435	0.04353	0.04979
654	0.02034	0.08866	0.09276	0.09266	0.09078	0.08877	0.08686	0.08352	0.08049	0.07794	0.07587	0.07392	0.07142	0.06955	0.06863	0.07659	0.0769	0.06661	0.07625	0.04568	0.05186
653	0.02065	0.08959	0.09378	0.09386	0.09211	0.09	0.08809	0.08458	0.08185	0.07938	0.07729	0.07524	0.07278	0.07093	0.06995	0.07814	0.07841	0.06783	0.07811	0.04763	0.0539
652	0.021	0.09087	0.09513	0.0952	0.09342	0.09144	0.0894	0.08612	0.08341	0.08098	0.07884	0.07696	0.07441	0.07281	0.07174	0.08008	0.0802	0.06982	0.07986	0.0499	0.05572
651	0.02109	0.09218	0.09648	0.09655	0.09489	0.0929	0.09101	0.08776	0.0849	0.08265	0.08051	0.07873	0.07623	0.07442	0.07341	0.08172	0.08189	0.07154	0.08176	0.05164	0.05786
650	0.02142	0.09348	0.09795	0.09799	0.09636	0.09431	0.09251	0.08932	0.08626	0.0841	0.08207	0.08027	0.07785	0.07612	0.07505	0.08369	0.08376	0.07329	0.08346	0.05385	0.0599
649	0.02167	0.09449	0.09908	0.09925	0.09757	0.09584	0.09384	0.09078	0.08792	0.08557	0.08366	0.08176	0.07944	0.07757	0.07658	0.08518	0.08537	0.07491	0.08538	0.05609	0.06215
648	0.02187	0.09564	0.10039	0.10045	0.09892	0.09708	0.09523	0.09212	0.08937	0.08692	0.08509	0.08317	0.08097	0.07912	0.07833	0.08662	0.08703	0.07652	0.08738	0.05829	0.0646
647	0.02211	0.09701	0.10166	0.10212	0.10042	0.09862	0.09669	0.09353	0.09086	0.08861	0.08676	0.0849	0.08257	0.08092	0.0801	0.08863	0.08867	0.07827	0.08944	0.06026	0.06666
646	0.02255	0.09829	0.10314	0.1035	0.10203	0.10007	0.09849	0.09502	0.09243	0.09039	0.08827	0.08655	0.08441	0.08256	0.08176	0.0904	0.09058	0.08026	0.0916	0.06258	0.06892
645	0.0228	0.09988	0.10475	0.1052	0.10358	0.10179	0.10007	0.09692	0.09421	0.09221	0.09017	0.08823	0.08619	0.08428	0.0836	0.09245	0.09247	0.08222	0.09346	0.06478	0.07113
644	0.02294	0.10114	0.10632	0.10654	0.1051	0.10352	0.1017	0.09855	0.09592	0.09372	0.09196	0.08994	0.08787	0.08609	0.08543	0.09427	0.09428	0.08406	0.09564	0.06722	0.07339
643	0.0233	0.10267	0.10782	0.10823	0.1068	0.10505	0.10324	0.10017	0.09774	0.09545	0.09364	0.09182	0.08978	0.08789	0.0871	0.09626	0.09603	0.08606	0.09758	0.06986	0.07569
642	0.02353	0.10397	0.10942	0.10993	0.10851	0.10696	0.10501	0.10179	0.09953	0.09736	0.09539	0.09367	0.09152	0.08981	0.08893	0.09803	0.09802	0.08786	0.09979	0.07209	0.07819
641	0.02368	0.10567	0.11108	0.11179	0.11033	0.10858	0.10672	0.10379	0.1013	0.09911	0.09728	0.09556	0.09332	0.09166	0.09078	0.10003	0.09986	0.08988	0.102	0.07454	0.08054
640	0.02428	0.10728	0.11295	0.1135	0.11213	0.11044	0.10855	0.10553	0.10304	0.10094	0.09906	0.09736	0.09523	0.09355	0.09267	0.10207	0.10182	0.09198	0.10413	0.07693	0.08302
639	0.02456	0.10879	0.11466	0.11523	0.11405	0.11206	0.11038	0.10747	0.10491	0.10284	0.10095	0.09928	0.09724	0.09553	0.09469	0.10412	0.10374	0.09415	0.10632	0.07937	0.08537
638	0.02484	0.11055	0.11648	0.11715	0.11596	0.11417	0.11241	0.10929	0.10695	0.10481	0.10285	0.10122	0.09909	0.09745	0.09671	0.10627	0.10593	0.09642	0.10848	0.08186	0.08755
637	0.02517	0.11199	0.11833	0.11899	0.11768	0.11603	0.11426	0.11123	0.10854	0.10659	0.10479	0.10301	0.10098	0.09926	0.0988	0.10821	0.10765	0.09838	0.1108	0.08456	0.09021
636	0.02555	0.11399	0.12018	0.12092	0.11979	0.11804	0.11625	0.1133	0.11073	0.10868	0.10682	0.10505	0.10294	0.10125	0.1006	0.11048	0.10979	0.10067	0.11302	0.0871	0.09275
635	0.02594	0.11577	0.12196	0.12282	0.12166	0.11994	0.11822	0.11515	0.11275	0.11058	0.10866	0.10703	0.10496	0.10315	0.10253	0.11247	0.1117	0.10272	0.11542	0.08979	0.09517
634	0.02643	0.11775	0.12428	0.12507	0.1238	0.12204	0.12041	0.11722	0.11486	0.11273	0.11079	0.10901	0.10689	0.10523	0.10454	0.1147	0.1139	0.10504	0.11777	0.09233	0.09765
633	0.02689	0.11966	0.12647	0.12727	0.12607	0.12433	0.12264	0.11957	0.11696	0.1149	0.11312	0.11125	0.10908	0.10746	0.10684	0.11694	0.11606	0.10737	0.11994	0.09469	0.10001
632	0.02716	0.12176	0.12867	0.12954	0.12838	0.12676	0.12475	0.12181	0.11915	0.11695	0.11509	0.11325	0.11119	0.10947	0.10875	0.11918	0.1182	0.10962	0.12246	0.09756	0.10271
631	0.0278	0.12372	0.13081	0.13171	0.1305	0.12867	0.1269	0.12387	0.12126	0.11903	0.11717	0.11531	0.11321	0.11143	0.11088	0.12155	0.12006	0.11191	0.12481	0.10031	0.10516
630	0.02827	0.12598	0.13313	0.13416	0.13287	0.13099	0.12928	0.12619	0.12351	0.12128	0.11943	0.11753	0.11542	0.11375	0.11298	0.12349	0.12226	0.11419	0.12719	0.10293	0.10757
629	0.02878	0.1283	0.1356	0.13643	0.13509	0.13356	0.13169	0.1285	0.12593	0.12362	0.12148	0.11978	0.11763	0.11583	0.11522	0.12612	0.12452	0.11663	0.12991	0.10561	0.10993
628	0.02936	0.13061	0.13781	0.13879	0.13762	0.13597	0.13394	0.1308	0.12808	0.1259	0.12382	0.12196	0.11971	0.11805	0.11735	0.12829	0.1265	0.11897	0.13224	0.10816	0.11243
627	0.02992	0.13287	0.14033	0.14131	0.14014	0.13819	0.13635	0.13324	0.13053	0.12798	0.12613	0.12418	0.12193	0.1201	0.11941	0.13059	0.12876	0.1215	0.1345	0.11108	0.11498
626	0.03042	0.13559	0.14306	0.14393	0.14303	0.14107	0.13911	0.13581	0.13313	0.13057	0.12865	0.12662	0.12422	0.12251	0.12181	0.13307	0.13118	0.12397	0.13698	0.11373	0.11763
625	0.03114	0.13796	0.14567	0.1468	0.14542	0.14369	0.14166	0.13817	0.13552	0.13295	0.1309	0.12884	0.1265	0.1246	0.12399	0.13533	0.13328	0.12625	0.13954	0.11634	0.11998
624	0.03188	0.14063	0.14841	0.14961	0.14823	0.14627	0.14429	0.14085	0.13789	0.13556	0.13332	0.13132	0.1289	0.12715	0.12631	0.13788	0.1356	0.1289	0.14211	0.11889	0.12268
623	0.03257	0.14361	0.15126	0.1523	0.15103	0.14903	0.14712	0.1436	0.14078	0.13814	0.13586	0.13384	0.13134	0.12955	0.12858	0.14017	0.13779	0.13138	0.1447	0.12159	0.12511
622	0.03356	0.14612	0.15418	0.1552	0.15395	0.15181	0.14996	0.14637	0.14335	0.14072	0.13837	0.13617	0.13372	0.13183	0.13081	0.14278	0.14025	0.13389	0.14702	0.12435	0.12768
621	0.03417	0.14907	0.15728	0.15827	0.15709	0.155	0.15277	0.1493	0.14618	0.14348	0.14112	0.13895	0.13622	0.13451	0.13345	0.14549	0.14272	0.13674	0.14952	0.12722	0.13018
620	0.03513	0.15177	0.1601	0.16121	0.1598	0.15756	0.15558	0.15192	0.14871	0.14591	0.14365	0.14131	0.13867	0.13665	0.13569	0.14767	0.14509	0.1392	0.15218	0.12976	0.13271
619	0.03619	0.15481	0.16305	0.16415	0.16289	0.16074	0.15835	0.15449	0.15132	0.14849	0.14614	0.14367	0.14117	0.13899	0.13775	0.15007	0.14726	0.14158	0.15459	0.13268	0.13541
618	0.03712	0.15776	0.1662	0.16732	0.16587	0.16361	0.16143	0.15753	0.15424	0.15141	0.1487	0.14647	0.14346	0.14145	0.14028	0.15272	0.14955	0.14419	0.15714	0.13531	0.13783
617	0.03845	0.16078	0.16952	0.17057	0.16902	0.16662	0.16444	0.16035	0.15704	0.15413	0.15138	0.14911	0.14613	0.14401	0.14273	0.15544	0.15198	0.14689	0.15975	0.13809	0.14035
616	0.03946	0.16382	0.17269	0.17378	0.17215	0.16984	0.16737	0.16332	0.15989	0.15698	0.15411	0.1516	0.14857	0.14625	0.14511	0.15789	0.15426	0.14959	0.16247	0.14079	0.14318
615	0.0408	0.16717	0.17601	0.17718	0.17553	0.17327	0.17057	0.16644	0.16291	0.15967	0.15693	0.15435	0.15126	0.14897	0.1477	0.16048	0.15698	0.15231	0.16495	0.14353	0.1457
614	0.04233	0.17016	0.17932	0.1804	0.17871	0.17638	0.17374	0.1694	0.16573	0.16245	0.15971	0.15704	0.15381	0.15146	0.15007	0.16301	0.15936	0.15476	0.16777	0.14645	0.1484
613	0.04388	0.17351	0.18267	0.18391	0.18211	0.17957	0.17685	0.1726	0.16876	0.16533	0.16247	0.15969	0.15637	0.15403	0.15256	0.16565	0.16173	0.15738	0.17052	0.14906	0.15101
612	0.04531	0.17685	0.18634	0.18726	0.18546	0.18286	0.18021	0.17554	0.17183	0.16831	0.1653	0.1627	0.15908	0.1567	0.15522	0.16837	0.16421	0.16019	0.17316	0.15179	0.15382
611	0.04732	0.1802	0.18959	0.1908	0.1889	0.18615	0.18338	0.17869	0.17471	0.17107	0.16829	0.16519	0.1617	0.15908	0.15747	0.17096	0.16652	0.16273	0.17586	0.15485	0.15647
610	0.04898	0.18345	0.19316	0.19417	0.1923	0.18935	0.18665	0.18183	0.17781	0.17411	0.17104	0.16788	0.16444	0.16163	0.15994	0.17352	0.16916	0.16541	0.17854	0.15757	0.15951
609	0.05105	0.18712	0.19677	0.19785	0.19571	0.19303	0.19022	0.18527	0.18094	0.17721	0.17398	0.1708	0.16724	0.16438	0.16256	0.17636	0.17151	0.16816	0.18111	0.16049	0.16219
608	0.05312	0.19041	0.20044	0.20154	0.19951	0.19653	0.19368	0.18862	0.18426	0.18043	0.177	0.17385	0.17006	0.16719	0.16529	0.17922	0.17431	0.17102	0.18404	0.16332	0.16524
607	0.05552	0.19403	0.20407	0.20537	0.20313	0.20015	0.19708	0.19186	0.18744	0.18368	0.18006	0.17676	0.17277	0.16976	0.16797	0.18186	0.17676	0.17363	0.18682	0.16636	0.16832
606	0.05799	0.19771	0.20803	0.20916	0.20677	0.20379	0.2008	0.19545	0.19088	0.18688	0.1832	0.17995	0.17572	0.17265	0.1706	0.18471	0.1795	0.1766	0.18933	0.16922	0.17135
605	0.06071	0.20127	0.21178	0.21298	0.21061	0.20756	0.20433	0.19882	0.19423	0.19008	0.18645	0.18307	0.17867	0.17558	0.17334	0.18757	0.18227	0.17949	0.19266	0.17251	0.17428
604	0.06359	0.20499	0.21553	0.21673	0.21445	0.21108	0.20795	0.20227	0.1976	0.19321	0.18955	0.18577	0.18158	0.17829	0.17601	0.19039	0.18479	0.18227	0.19541	0.17541	0.17744
603	0.06679	0.20863	0.21929	0.22056	0.21803	0.21466	0.2114	0.20572	0.20076	0.19639	0.19249	0.18885	0.18443	0.18113	0.17882	0.1931	0.18742	0.18512	0.1986	0.17871	0.18083
602	0.07006	0.21217	0.22317	0.22442	0.22184	0.21851	0.21503	0.20941	0.20426	0.19988	0.19569	0.19222	0.1876	0.18385	0.18164	0.19612	0.1902	0.18794	0.20155	0.18204	0.18402
601	0.07357	0.21584	0.22692	0.22816	0.22549	0.22206	0.21871	0.21278	0.20749	0.20297	0.19875	0.19524	0.19034	0.18681	0.18421	0.19894	0.19297	0.19065	0.20469	0.18532	0.18733
600	0.07738	0.21938	0.23086	0.23189	0.22919	0.22574	0.22222	0.21629	0.21091	0.20618	0.20212	0.19818	0.19335	0.18965	0.18701	0.20177	0.19544	0.19373	0.20795	0.18848	0.19102
599	0.08154	0.22315	0.23467	0.23585	0.23296	0.2295	0.22588	0.21981	0.21424	0.20967	0.2053	0.20129	0.19648	0.1926	0.18995	0.20481	0.19835	0.19665	0.2112	0.1919	0.19474
598	0.08585	0.22663	0.23833	0.23944	0.23674	0.23302	0.22956	0.22326	0.21779	0.2129	0.20848	0.20449	0.19944	0.19553	0.19258	0.20753	0.20089	0.19929	0.21477	0.19557	0.19847
597	0.09069	0.23067	0.24256	0.24391	0.24105	0.23744	0.23361	0.22727	0.22158	0.2166	0.2123	0.20806	0.20301	0.1989	0.19586	0.21105	0.20424	0.2028	0.21811	0.19902	0.20229
596	0.09554	0.23412	0.24631	0.24752	0.24473	0.24098	0.237	0.23066	0.225	0.21987	0.21533	0.21102	0.20578	0.20176	0.19878	0.21398	0.2069	0.2057	0.22184	0.2026	0.20613
595	0.10085	0.23804	0.25021	0.25169	0.24876	0.24489	0.24122	0.23455	0.22882	0.2236	0.21906	0.21472	0.20927	0.20503	0.20203	0.21712	0.21002	0.20905	0.22542	0.20659	0.21011
594	0.10634	0.24185	0.25414	0.25547	0.25259	0.2488	0.24509	0.23824	0.23245	0.22717	0.22228	0.21812	0.21249	0.20802	0.2052	0.2204	0.21301	0.21215	0.22917	0.21061	0.21403
593	0.11261	0.24554	0.25828	0.25955	0.2565	0.25252	0.24882	0.24217	0.23627	0.23081	0.2261	0.2214	0.21582	0.21145	0.20821	0.22372	0.21604	0.21546	0.23317	0.21465	0.21848
592	0.11904	0.24924	0.26237	0.26354	0.26059	0.25659	0.25283	0.24612	0.23998	0.23447	0.22975	0.22525	0.21947	0.21497	0.21168	0.22715	0.21938	0.2189	0.23729	0.21878	0.22269
591	0.12561	0.25313	0.26621	0.26757	0.26458	0.26061	0.25684	0.24996	0.24378	0.2384	0.23334	0.22865	0.22309	0.21843	0.21491	0.23063	0.22259	0.22232	0.24133	0.22293	0.22723
590	0.13297	0.25702	0.27038	0.27177	0.26893	0.26479	0.26095	0.25411	0.24792	0.24217	0.23728	0.23264	0.22688	0.22211	0.21867	0.23423	0.2262	0.22607	0.24541	0.22723	0.23161
589	0.14065	0.2607	0.27423	0.27597	0.27287	0.26885	0.26492	0.25785	0.25167	0.24604	0.24098	0.23624	0.2305	0.22577	0.22206	0.23771	0.22961	0.22959	0.24997	0.23147	0.23605
588	0.1487	0.26472	0.27876	0.27994	0.27705	0.27309	0.26916	0.26208	0.25589	0.25026	0.24499	0.24026	0.23436	0.22945	0.22579	0.24155	0.23321	0.23352	0.25439	0.23629	0.24095
587	0.15717	0.26868	0.28297	0.28433	0.28139	0.27725	0.27335	0.26637	0.26	0.25421	0.24911	0.24443	0.23847	0.2333	0.22968	0.24554	0.23685	0.23728	0.25943	0.24084	0.24588
586	0.16654	0.27269	0.28691	0.28846	0.28555	0.28169	0.2777	0.27067	0.26415	0.25853	0.25341	0.24862	0.24241	0.23737	0.23374	0.24964	0.24069	0.24123	0.26384	0.24575	0.25059
585	0.17596	0.27673	0.29122	0.29296	0.29007	0.28603	0.28201	0.275	0.26857	0.26281	0.25772	0.25274	0.24668	0.24159	0.23793	0.25387	0.24471	0.24544	0.26874	0.25049	0.2557
584	0.18617	0.28087	0.2954	0.29745	0.29437	0.29047	0.2866	0.27947	0.27299	0.26724	0.26196	0.25711	0.25087	0.24576	0.242	0.25798	0.24861	0.24977	0.27384	0.25529	0.26078
583	0.19685	0.28477	0.29969	0.30166	0.29892	0.29492	0.2909	0.28413	0.27764	0.27174	0.26646	0.26148	0.25538	0.25021	0.2463	0.26254	0.2529	0.25403	0.2788	0.26059	0.26607
582	0.20809	0.28877	0.30417	0.30594	0.30329	0.29933	0.29546	0.28858	0.28201	0.2763	0.27094	0.26595	0.25978	0.25462	0.25079	0.26689	0.25711	0.25833	0.28418	0.26592	0.27118
581	0.21996	0.29335	0.30873	0.31077	0.30825	0.30417	0.30026	0.29337	0.28719	0.28106	0.2758	0.27081	0.26468	0.25932	0.25535	0.27171	0.26168	0.26313	0.28946	0.27101	0.27655
580	0.23217	0.29739	0.3134	0.31542	0.31285	0.30882	0.305	0.2981	0.29169	0.28601	0.28082	0.27561	0.26951	0.2641	0.26008	0.27655	0.26617	0.26778	0.29493	0.27654	0.2816
579	0.245	0.30161	0.31782	0.32004	0.31751	0.31353	0.30985	0.30298	0.29668	0.2908	0.2857	0.28057	0.27446	0.26907	0.2649	0.28142	0.27118	0.27309	0.30016	0.28203	0.28729
578	0.25897	0.30586	0.32212	0.32447	0.3223	0.31854	0.31439	0.30799	0.3016	0.29583	0.2905	0.28525	0.27905	0.27388	0.27005	0.28632	0.27583	0.27772	0.30608	0.28775	0.29284
577	0.27292	0.31055	0.3272	0.32956	0.3274	0.32348	0.31977	0.31308	0.30677	0.30098	0.29572	0.29078	0.28471	0.27922	0.27521	0.2916	0.28104	0.28288	0.31167	0.29328	0.29835
576	0.28769	0.31508	0.33189	0.33452	0.33244	0.32863	0.32497	0.31839	0.3121	0.30649	0.30142	0.2963	0.29015	0.28462	0.28071	0.29707	0.2863	0.28825	0.3174	0.29909	0.3041
575	0.30326	0.31932	0.33631	0.33933	0.33713	0.33372	0.33021	0.32349	0.31726	0.31169	0.3068	0.30167	0.29525	0.29004	0.28592	0.30225	0.29132	0.29347	0.3235	0.30455	0.30941
574	0.31983	0.32422	0.34162	0.34451	0.34252	0.3391	0.33554	0.3292	0.32315	0.31729	0.31228	0.30754	0.30118	0.29575	0.29185	0.30803	0.29696	0.29914	0.32932	0.3107	0.31496
573	0.33616	0.32876	0.34646	0.34932	0.34766	0.34429	0.34079	0.33449	0.32861	0.32301	0.31793	0.31282	0.30665	0.3014	0.29744	0.31375	0.30281	0.3047	0.33545	0.31671	0.32009
572	0.35352	0.33336	0.35154	0.35474	0.35288	0.34972	0.34629	0.33979	0.33429	0.32879	0.32373	0.3185	0.31255	0.30722	0.30334	0.31969	0.3083	0.31045	0.3412	0.32267	0.32566
571	0.37134	0.33816	0.35638	0.35963	0.35823	0.35496	0.35166	0.3454	0.33982	0.33445	0.32931	0.32431	0.31825	0.31303	0.30902	0.32533	0.31409	0.31596	0.34755	0.32888	0.33129
570	0.38994	0.34307	0.36179	0.36532	0.36363	0.36064	0.35766	0.35148	0.34582	0.34037	0.33551	0.33061	0.32457	0.31928	0.31542	0.33162	0.32049	0.32219	0.35327	0.33463	0.33629
569	0.40881	0.34853	0.36708	0.3706	0.36928	0.36618	0.36333	0.35716	0.35177	0.34623	0.34151	0.33661	0.33073	0.32557	0.32165	0.33751	0.32651	0.32807	0.35936	0.34063	0.34155
568	0.42884	0.35361	0.37257	0.37593	0.37494	0.37201	0.36916	0.36337	0.35767	0.3526	0.34772	0.34292	0.33719	0.33196	0.32803	0.34388	0.33297	0.3341	0.36557	0.34618	0.34651
567	0.44885	0.35903	0.37798	0.38192	0.38087	0.37803	0.37533	0.3695	0.36412	0.3592	0.35429	0.34973	0.34389	0.33871	0.33491	0.35048	0.3396	0.34052	0.3717	0.3522	0.35131
566	0.46957	0.36411	0.38357	0.3874	0.38636	0.38402	0.38126	0.37568	0.37044	0.36553	0.36059	0.35611	0.35029	0.34521	0.34147	0.35672	0.346	0.34666	0.37755	0.35829	0.35601
565	0.49082	0.36938	0.38916	0.39342	0.3925	0.38996	0.38752	0.38194	0.37688	0.37224	0.36732	0.36289	0.35708	0.35193	0.34835	0.36355	0.35275	0.35311	0.38351	0.3637	0.36081
564	0.51223	0.3746	0.39462	0.39893	0.39807	0.39598	0.39333	0.38795	0.38301	0.37818	0.37391	0.36939	0.36339	0.35877	0.35478	0.37003	0.35923	0.35916	0.3891	0.36939	0.36556
563	0.53391	0.38006	0.40019	0.40465	0.4042	0.40187	0.39955	0.39417	0.38951	0.3848	0.38037	0.37601	0.37032	0.36556	0.36149	0.37671	0.36596	0.36584	0.39482	0.37475	0.36985
562	0.5563	0.38543	0.40585	0.41063	0.41025	0.4081	0.40573	0.40066	0.39605	0.39156	0.38699	0.38271	0.37703	0.37236	0.36828	0.38314	0.37287	0.37186	0.40035	0.37994	0.37415
561	0.57838	0.39098	0.41158	0.41639	0.41626	0.41441	0.41225	0.40723	0.40275	0.39843	0.39405	0.38977	0.3838	0.37939	0.37538	0.38996	0.37984	0.37828	0.40557	0.38502	0.37815
560	0.60107	0.39675	0.41779	0.42267	0.42264	0.42097	0.41888	0.4141	0.40937	0.40517	0.40091	0.39669	0.39095	0.3866	0.38283	0.39647	0.38696	0.38481	0.41092	0.39022	0.38213
559	0.6237	0.40236	0.4234	0.42873	0.42873	0.42717	0.42501	0.42047	0.41611	0.41198	0.40781	0.40343	0.39795	0.39348	0.38981	0.4032	0.39404	0.39126	0.41601	0.39535	0.38557
558	0.64599	0.40804	0.42963	0.43485	0.43498	0.4335	0.43169	0.42702	0.42304	0.41877	0.41477	0.41046	0.4052	0.40068	0.39686	0.41037	0.4009	0.39742	0.4207	0.39999	0.38923
557	0.6685	0.4138	0.43521	0.44071	0.44125	0.43969	0.4378	0.43385	0.42948	0.42555	0.42138	0.41741	0.41199	0.40775	0.40392	0.41676	0.40775	0.4037	0.42565	0.40464	0.39242
556	0.69028	0.41941	0.44108	0.44659	0.44735	0.44598	0.44429	0.44006	0.43629	0.43202	0.42818	0.42441	0.41895	0.41454	0.41086	0.42299	0.41487	0.40958	0.43002	0.40897	0.39547
555	0.71209	0.42513	0.44723	0.45253	0.45349	0.45221	0.4506	0.44662	0.44263	0.43901	0.43509	0.43112	0.42594	0.42141	0.41777	0.42955	0.42171	0.4156	0.43439	0.41327	0.39839
554	0.73341	0.43128	0.45314	0.45876	0.4599	0.45848	0.45706	0.45315	0.44921	0.44585	0.44192	0.43816	0.43262	0.42843	0.4247	0.4359	0.42858	0.42142	0.43839	0.41699	0.40089
553	0.75385	0.43673	0.45858	0.46456	0.46534	0.46443	0.46308	0.45953	0.45563	0.45199	0.44811	0.44423	0.43912	0.43488	0.43112	0.44196	0.43511	0.42691	0.44241	0.42095	0.40343
552	0.77414	0.4427	0.46459	0.4707	0.47142	0.47062	0.46934	0.46572	0.46218	0.4585	0.45494	0.45105	0.44592	0.44183	0.43776	0.44808	0.44156	0.43255	0.44639	0.4244	0.40569
551	0.79337	0.44817	0.47007	0.47619	0.47738	0.4766	0.47516	0.47174	0.46824	0.46498	0.461	0.45722	0.4521	0.44802	0.44453	0.45397	0.4479	0.4379	0.44982	0.4277	0.40773
550	0.81164	0.45404	0.47588	0.48196	0.48308	0.48264	0.48148	0.47831	0.47439	0.47101	0.46764	0.46397	0.45886	0.45474	0.45088	0.45965	0.45429	0.44284	0.45295	0.43086	0.4093
549	0.82901	0.46036	0.48159	0.48798	0.48922	0.4886	0.48768	0.48432	0.48105	0.47757	0.47391	0.47021	0.46519	0.46105	0.4574	0.4654	0.46065	0.44805	0.45574	0.43356	0.41093
548	0.84574	0.46587	0.48735	0.49344	0.4951	0.49443	0.49332	0.49014	0.48687	0.48356	0.47991	0.47623	0.4714	0.46714	0.46336	0.47068	0.46622	0.45265	0.45858	0.43631	0.41246
547	0.86083	0.47173	0.49311	0.49881	0.50097	0.50006	0.49931	0.49585	0.49274	0.48958	0.48608	0.48241	0.47735	0.47338	0.46959	0.47595	0.47232	0.45725	0.46115	0.43875	0.41367
546	0.875	0.47733	0.49818	0.5045	0.50596	0.50533	0.50468	0.5018	0.4983	0.49521	0.4917	0.48808	0.48314	0.47891	0.47492	0.48062	0.47776	0.46146	0.46385	0.44096	0.41486
545	0.88832	0.4835	0.50402	0.50997	0.51192	0.51149	0.51025	0.50752	0.50435	0.50102	0.49779	0.49386	0.48908	0.48493	0.48094	0.48574	0.48349	0.46569	0.46574	0.44266	0.41561
544	0.90011	0.48944	0.50958	0.51573	0.51727	0.51656	0.5158	0.51297	0.50955	0.50657	0.50324	0.49945	0.49467	0.49049	0.48642	0.49041	0.48835	0.46989	0.46775	0.44442	0.41625
543	0.91071	0.49542	0.51501	0.5208	0.52236	0.52215	0.52122	0.51828	0.51515	0.51189	0.50857	0.50493	0.49993	0.49576	0.49146	0.49461	0.49343	0.47349	0.46934	0.44608	0.41691
542	0.92009	0.50136	0.52037	0.52592	0.52765	0.52709	0.52629	0.52327	0.52021	0.51704	0.51374	0.50992	0.50505	0.50104	0.49659	0.4987	0.49807	0.47679	0.47073	0.44738	0.41733
541	0.92819	0.50725	0.52568	0.53126	0.53257	0.53207	0.53147	0.52824	0.52514	0.52213	0.51843	0.51496	0.50977	0.50566	0.50093	0.50257	0.50246	0.47972	0.47209	0.44867	0.4179
540	0.93523	0.51367	0.53137	0.53648	0.53792	0.53738	0.53649	0.53336	0.53007	0.52722	0.52329	0.51981	0.51471	0.51049	0.50572	0.50636	0.50703	0.48272	0.47349	0.44948	0.41784
539	0.94072	0.52012	0.53688	0.5418	0.54292	0.54236	0.54117	0.53827	0.53511	0.53143	0.52805	0.52443	0.51907	0.51503	0.50979	0.50962	0.51084	0.48542	0.47455	0.45017	0.41819
538	0.94545	0.527	0.54269	0.54701	0.54797	0.54716	0.5462	0.54296	0.53965	0.53617	0.53236	0.52893	0.52398	0.51924	0.51399	0.51303	0.5146	0.48826	0.47542	0.45089	0.41818
537	0.94855	0.53345	0.54805	0.55217	0.55289	0.5521	0.55077	0.5476	0.54395	0.54064	0.53696	0.53296	0.52778	0.52325	0.51795	0.51592	0.51819	0.49025	0.47617	0.45134	0.4181
536	0.95076	0.54055	0.55393	0.55751	0.55797	0.55684	0.5557	0.55224	0.54838	0.54486	0.541	0.53713	0.53158	0.52694	0.52132	0.51857	0.52143	0.49237	0.47667	0.45196	0.41802
535	0.95194	0.54768	0.55978	0.56289	0.56314	0.56191	0.56032	0.55672	0.55279	0.54907	0.54512	0.54122	0.5354	0.53057	0.52461	0.52097	0.52439	0.49405	0.47739	0.45189	0.41768
534	0.95203	0.55544	0.56586	0.56825	0.56796	0.56662	0.56498	0.56108	0.55713	0.55289	0.5488	0.54473	0.53906	0.53413	0.52759	0.52328	0.52689	0.4955	0.47768	0.45227	0.41755
533	0.95103	0.56351	0.57237	0.57386	0.57332	0.57161	0.56993	0.5654	0.56122	0.55675	0.55256	0.5483	0.54237	0.5372	0.53063	0.5255	0.52922	0.49694	0.47761	0.45226	0.41715
532	0.94905	0.57217	0.57915	0.58016	0.57861	0.57698	0.57457	0.57013	0.56542	0.56092	0.55638	0.55194	0.54571	0.54018	0.53322	0.52722	0.5317	0.49841	0.47776	0.45218	0.41683
531	0.94671	0.58149	0.58631	0.58671	0.58443	0.58231	0.57988	0.57481	0.56987	0.56507	0.56026	0.55544	0.54889	0.54347	0.53609	0.52959	0.53411	0.49953	0.47765	0.45209	0.41642
530	0.94322	0.59123	0.594	0.59314	0.59049	0.58775	0.58519	0.5795	0.57422	0.56908	0.56388	0.55865	0.55194	0.54637	0.53857	0.53105	0.53635	0.50044	0.47784	0.45172	0.41595
529	0.9392	0.60144	0.60155	0.59994	0.5966	0.59339	0.59046	0.58423	0.57853	0.57272	0.56747	0.56196	0.55512	0.54857	0.54068	0.53252	0.53795	0.50124	0.47777	0.45158	0.41566
528	0.93446	0.61215	0.6098	0.60699	0.60294	0.59893	0.59563	0.58902	0.58263	0.57663	0.5709	0.56502	0.55754	0.55104	0.54242	0.53334	0.5393	0.50176	0.47745	0.45115	0.4152
527	0.92968	0.62424	0.61911	0.6147	0.60973	0.60549	0.60165	0.5942	0.58746	0.58066	0.57436	0.56836	0.56041	0.55346	0.54456	0.53477	0.54123	0.50252	0.47733	0.4508	0.41454
526	0.92416	0.63611	0.6282	0.62265	0.61666	0.61164	0.6074	0.59926	0.59164	0.58454	0.57781	0.57149	0.56283	0.55546	0.54626	0.5359	0.54233	0.50282	0.47695	0.45036	0.41394
525	0.91822	0.64918	0.63806	0.63068	0.62397	0.61828	0.6135	0.6045	0.59635	0.58827	0.58117	0.57407	0.56501	0.55755	0.54709	0.53625	0.5432	0.50274	0.47645	0.44985	0.41356
524	0.91205	0.66268	0.64854	0.64014	0.63172	0.62549	0.6202	0.61001	0.60103	0.59237	0.58467	0.57707	0.56751	0.55913	0.54869	0.5369	0.54428	0.5029	0.47613	0.44954	0.41294
523	0.90602	0.67704	0.65917	0.64952	0.64012	0.6328	0.62674	0.61575	0.60608	0.59651	0.58813	0.57978	0.56995	0.56086	0.55001	0.53764	0.54509	0.50279	0.47567	0.44904	0.41248
522	0.89957	0.69213	0.67092	0.65955	0.64891	0.64064	0.63387	0.62179	0.61092	0.60084	0.59166	0.58307	0.57217	0.56301	0.5512	0.53813	0.54591	0.50299	0.47525	0.44833	0.41175
521	0.89308	0.70744	0.68333	0.66969	0.65769	0.64884	0.64127	0.62796	0.61622	0.60515	0.59533	0.58599	0.57437	0.56423	0.55197	0.53822	0.54675	0.50292	0.4745	0.44768	0.41121
520	0.88693	0.72383	0.69591	0.68055	0.66734	0.65728	0.64891	0.63444	0.62137	0.60939	0.59902	0.58869	0.57667	0.56607	0.55292	0.53833	0.54741	0.50258	0.47411	0.44727	0.41075
519	0.88064	0.74025	0.70879	0.69178	0.67677	0.66592	0.65684	0.64094	0.62696	0.61381	0.60243	0.59165	0.57869	0.56731	0.55381	0.53873	0.54778	0.50245	0.47335	0.44659	0.41016
518	0.87428	0.75641	0.7222	0.70318	0.68691	0.67485	0.66487	0.64765	0.63224	0.61821	0.60612	0.59443	0.58061	0.56867	0.55439	0.53866	0.54828	0.50205	0.47277	0.4461	0.40937
517	0.86831	0.77349	0.73542	0.71487	0.69708	0.68372	0.67299	0.65443	0.63792	0.6227	0.60976	0.59724	0.58245	0.56972	0.55499	0.53877	0.54843	0.50153	0.47221	0.44531	0.40867
516	0.86261	0.79039	0.74891	0.72675	0.70768	0.69315	0.68137	0.66131	0.64373	0.62732	0.61336	0.60006	0.58438	0.57121	0.55564	0.53842	0.54906	0.50119	0.47164	0.44472	0.40828
515	0.85689	0.80615	0.76196	0.73817	0.71746	0.70198	0.68933	0.66792	0.64881	0.63126	0.61645	0.60267	0.58607	0.57196	0.5559	0.53853	0.54928	0.50071	0.47056	0.44423	0.40739
514	0.85159	0.82223	0.77522	0.74965	0.72758	0.71104	0.69723	0.67432	0.65405	0.63561	0.61999	0.6054	0.58771	0.57294	0.5562	0.53828	0.54946	0.50027	0.47021	0.44359	0.4068
513	0.84631	0.8365	0.78724	0.76067	0.73663	0.71916	0.70498	0.68032	0.65909	0.63941	0.62286	0.60738	0.58926	0.57353	0.55634	0.53787	0.54922	0.49948	0.46946	0.44273	0.40626
512	0.84141	0.85021	0.79868	0.77091	0.74598	0.72738	0.71216	0.68639	0.66382	0.64322	0.62598	0.60977	0.59054	0.57437	0.55651	0.53755	0.54941	0.49906	0.46835	0.44198	0.40537
511	0.83678	0.86201	0.80945	0.78	0.75428	0.73446	0.71873	0.69184	0.66805	0.64623	0.62844	0.61137	0.59168	0.57457	0.55662	0.53702	0.54922	0.49826	0.46772	0.44155	0.40487
510	0.83206	0.87224	0.81852	0.78804	0.76127	0.74068	0.72423	0.69655	0.67177	0.64899	0.63031	0.6129	0.59221	0.57498	0.55644	0.53648	0.54906	0.49765	0.46673	0.44059	0.40414
509	0.8276	0.88007	0.82572	0.79502	0.76692	0.74623	0.72904	0.70023	0.67467	0.65155	0.63221	0.61428	0.59314	0.57536	0.55642	0.53577	0.54898	0.49706	0.46607	0.43995	0.40336
508	0.82358	0.88605	0.83171	0.8006	0.7718	0.75045	0.733	0.70343	0.67712	0.65321	0.63342	0.61503	0.59363	0.57545	0.55605	0.53492	0.54875	0.49646	0.46531	0.43937	0.40277
507	0.81933	0.88917	0.83522	0.80388	0.77521	0.75342	0.73554	0.70509	0.67865	0.65428	0.63428	0.61543	0.59373	0.57502	0.5553	0.5347	0.54814	0.49533	0.46421	0.43841	0.40179
506	0.815	0.88999	0.83703	0.80619	0.77739	0.75508	0.73684	0.70634	0.67969	0.65488	0.63457	0.6156	0.59344	0.57485	0.55487	0.53371	0.54767	0.49496	0.4635	0.43787	0.40091
505	0.81118	0.88871	0.83659	0.80576	0.77747	0.75543	0.73698	0.7061	0.67924	0.6545	0.63456	0.61521	0.59297	0.57405	0.55432	0.53313	0.54701	0.49417	0.46283	0.43708	0.4
504	0.80696	0.88455	0.83426	0.80428	0.77599	0.75398	0.73594	0.70528	0.67841	0.65377	0.63357	0.61454	0.5925	0.57358	0.5539	0.53229	0.5464	0.493	0.46165	0.43623	0.39901
503	0.80264	0.87891	0.83064	0.80127	0.77316	0.75172	0.73371	0.70344	0.67697	0.6525	0.63248	0.61341	0.59149	0.57281	0.55299	0.5318	0.54584	0.49234	0.46097	0.4356	0.39811
502	0.79874	0.87087	0.82462	0.79653	0.76927	0.74807	0.73044	0.70068	0.67437	0.65053	0.63057	0.61198	0.59018	0.57207	0.55224	0.53039	0.54507	0.4913	0.4599	0.43454	0.39718
501	0.79412	0.86148	0.81757	0.79037	0.76398	0.74381	0.72645	0.69719	0.67167	0.64808	0.62862	0.61032	0.58924	0.57071	0.55151	0.52987	0.54423	0.4906	0.45863	0.43358	0.39606
500	0.78959	0.85132	0.80969	0.78363	0.75831	0.73814	0.7215	0.69316	0.66843	0.6455	0.62656	0.60854	0.58786	0.56996	0.55025	0.52907	0.54365	0.4898	0.45797	0.4326	0.39507
499	0.78503	0.83996	0.8007	0.77599	0.75172	0.73229	0.71609	0.68864	0.66441	0.64237	0.62383	0.60617	0.58614	0.56848	0.54935	0.528	0.54284	0.48864	0.45693	0.43153	0.39399
498	0.77977	0.82836	0.79142	0.76776	0.74457	0.72588	0.71009	0.68384	0.66044	0.63885	0.62107	0.60422	0.58443	0.56702	0.54832	0.52712	0.54156	0.4879	0.45591	0.43056	0.39304
497	0.77444	0.81653	0.78222	0.75958	0.73742	0.71933	0.70414	0.6789	0.65631	0.63541	0.61831	0.60182	0.58249	0.56604	0.54731	0.52618	0.54086	0.48719	0.45469	0.42955	0.39173
496	0.76948	0.80462	0.7726	0.75122	0.72984	0.71242	0.69811	0.67357	0.65184	0.63184	0.61514	0.5993	0.58075	0.56458	0.54623	0.52506	0.53972	0.48595	0.45373	0.42834	0.39085
495	0.76384	0.79433	0.76335	0.74305	0.7223	0.70591	0.69199	0.66861	0.64774	0.6284	0.61228	0.59696	0.57904	0.56306	0.54507	0.52426	0.5387	0.48523	0.45231	0.42727	0.38954
494	0.758	0.78343	0.75448	0.73537	0.71585	0.69982	0.6862	0.66344	0.64353	0.62501	0.60926	0.59446	0.57703	0.56129	0.54364	0.52302	0.53751	0.4841	0.45106	0.4261	0.38834
493	0.75207	0.77367	0.74635	0.72783	0.70871	0.69345	0.68049	0.65855	0.63933	0.62098	0.60627	0.59195	0.57462	0.55961	0.54224	0.52184	0.53629	0.48276	0.45001	0.42507	0.38724
492	0.74597	0.76503	0.73872	0.7208	0.70287	0.68827	0.67549	0.65431	0.63565	0.61845	0.60385	0.5897	0.57304	0.55826	0.54098	0.52107	0.53521	0.48208	0.44894	0.42366	0.38583
491	0.73982	0.75694	0.73185	0.71484	0.69711	0.6827	0.67074	0.64987	0.63181	0.6148	0.60088	0.5873	0.57092	0.55657	0.53964	0.51996	0.53383	0.48098	0.44773	0.4227	0.38502
490	0.73358	0.75026	0.72609	0.70923	0.69202	0.67799	0.66618	0.64606	0.6285	0.61202	0.59819	0.58485	0.5692	0.55496	0.53807	0.51872	0.53246	0.47991	0.4462	0.42129	0.38371
489	0.72638	0.7439	0.72015	0.70394	0.68738	0.6734	0.66186	0.64234	0.6249	0.60932	0.59545	0.58241	0.56697	0.553	0.53639	0.51757	0.53089	0.47862	0.44515	0.41999	0.38251
488	0.71977	0.73893	0.71583	0.6996	0.68319	0.66997	0.65849	0.63917	0.62222	0.60669	0.59317	0.58072	0.56519	0.55163	0.53497	0.51629	0.52955	0.47761	0.44383	0.4188	0.38146
487	0.71292	0.73438	0.71125	0.6955	0.67931	0.66587	0.65476	0.63573	0.61919	0.6037	0.59045	0.57786	0.56311	0.54936	0.53302	0.51484	0.52785	0.47612	0.44254	0.41728	0.38021
486	0.70581	0.73062	0.7077	0.69209	0.67603	0.6629	0.65178	0.633	0.6163	0.60122	0.58823	0.57584	0.5611	0.54763	0.53133	0.5132	0.52608	0.4748	0.44146	0.4164	0.37945
485	0.69865	0.72744	0.7049	0.68929	0.67318	0.6601	0.64911	0.63036	0.61417	0.59906	0.58596	0.57415	0.5593	0.54587	0.52983	0.51202	0.52479	0.4737	0.44012	0.41498	0.37838
484	0.69155	0.72461	0.70246	0.68678	0.67074	0.65766	0.64669	0.62823	0.61214	0.59712	0.58421	0.57214	0.55749	0.5442	0.52804	0.51082	0.52318	0.47257	0.43856	0.41368	0.37758
483	0.68436	0.72252	0.6997	0.68448	0.66845	0.6555	0.64443	0.62567	0.6098	0.59486	0.58238	0.57018	0.5556	0.54261	0.52629	0.50924	0.52165	0.4713	0.43753	0.41255	0.37678
482	0.67729	0.72003	0.69743	0.68194	0.66635	0.65342	0.64231	0.62369	0.60767	0.59269	0.58035	0.56811	0.55364	0.5407	0.52454	0.50798	0.51987	0.46968	0.43611	0.4112	0.37623
481	0.67023	0.71746	0.69512	0.67991	0.66387	0.65103	0.6399	0.62166	0.60557	0.59076	0.57821	0.56628	0.55157	0.53873	0.52267	0.50633	0.51793	0.46858	0.43471	0.41038	0.37562
480	0.66287	0.71476	0.69287	0.67765	0.6619	0.64893	0.63774	0.61949	0.60347	0.58872	0.57625	0.56411	0.54988	0.53671	0.52062	0.50501	0.51651	0.46719	0.43359	0.40922	0.37483
479	0.65589	0.71216	0.69044	0.67549	0.65937	0.64638	0.63561	0.61736	0.60127	0.58669	0.57399	0.5624	0.548	0.53493	0.51881	0.50353	0.51473	0.46583	0.43265	0.40835	0.37452
478	0.64872	0.70868	0.68755	0.67254	0.65697	0.64425	0.63332	0.61483	0.59907	0.58461	0.57222	0.56023	0.5459	0.53283	0.51699	0.50191	0.51296	0.46469	0.43159	0.40749	0.37425
477	0.64196	0.70509	0.68434	0.66925	0.65393	0.64114	0.63051	0.61218	0.5967	0.58216	0.56971	0.55816	0.54375	0.53099	0.5156	0.50029	0.51129	0.46328	0.43045	0.40689	0.37378
476	0.63513	0.70083	0.68029	0.66606	0.6508	0.63776	0.62748	0.60952	0.59365	0.57928	0.56727	0.55562	0.5416	0.52872	0.51326	0.49881	0.5095	0.46164	0.42971	0.40623	0.37371
475	0.62846	0.69568	0.67631	0.66242	0.64713	0.63481	0.62422	0.60652	0.59108	0.57715	0.56489	0.55347	0.53952	0.52699	0.51176	0.49764	0.50788	0.46056	0.42889	0.40538	0.37388
474	0.62215	0.69001	0.67155	0.65792	0.64304	0.63088	0.62039	0.60341	0.58797	0.57431	0.56232	0.5513	0.53719	0.52508	0.50972	0.49598	0.50606	0.45906	0.42833	0.40504	0.37421
473	0.61597	0.68412	0.66638	0.6532	0.63883	0.6268	0.6168	0.59995	0.58506	0.57166	0.55983	0.54876	0.53523	0.52288	0.50806	0.49445	0.50458	0.45759	0.42754	0.40475	0.37457
472	0.60995	0.67744	0.66097	0.64816	0.63433	0.62269	0.61286	0.59626	0.58201	0.56843	0.55739	0.54635	0.53289	0.52095	0.50616	0.49293	0.50291	0.45641	0.42722	0.40424	0.37507
471	0.60425	0.67061	0.65519	0.64308	0.62947	0.61833	0.6087	0.59277	0.57881	0.5658	0.55454	0.54403	0.53099	0.5193	0.5044	0.49152	0.50134	0.45542	0.42699	0.40417	0.37548
470	0.59855	0.66359	0.64908	0.63772	0.62472	0.61373	0.60473	0.58921	0.57534	0.56316	0.55218	0.542	0.52921	0.51743	0.50283	0.49037	0.49994	0.45431	0.4266	0.40435	0.37621
469	0.59331	0.65636	0.64312	0.63229	0.61988	0.60963	0.60034	0.58551	0.57206	0.56036	0.54971	0.5395	0.52745	0.51564	0.50143	0.48933	0.49856	0.45311	0.42663	0.40471	0.37705
468	0.589	0.64909	0.63681	0.62681	0.61484	0.60479	0.59609	0.58167	0.56907	0.55718	0.5472	0.53714	0.52522	0.51418	0.49971	0.4883	0.49722	0.45233	0.42646	0.4051	0.3781
467	0.58374	0.64217	0.63086	0.62146	0.61019	0.60031	0.59221	0.57802	0.56572	0.55465	0.54482	0.53517	0.52323	0.51247	0.49848	0.48707	0.49607	0.45147	0.42684	0.40564	0.379
466	0.57944	0.63593	0.62527	0.61641	0.60543	0.59615	0.58825	0.57487	0.56285	0.55208	0.54253	0.53338	0.52188	0.51097	0.49746	0.48654	0.49497	0.45087	0.42709	0.40608	0.38079
465	0.57557	0.63006	0.62043	0.61159	0.60132	0.59251	0.58466	0.57171	0.56024	0.54955	0.54054	0.53144	0.52019	0.50969	0.49625	0.48574	0.49419	0.45005	0.42752	0.40687	0.38193
464	0.57227	0.6244	0.61559	0.60743	0.59714	0.58877	0.58144	0.56872	0.55792	0.5475	0.53837	0.52985	0.51895	0.50819	0.49494	0.48491	0.49326	0.44971	0.42795	0.40778	0.38363
463	0.56902	0.62001	0.61125	0.60379	0.59369	0.58561	0.57837	0.56619	0.55547	0.54553	0.53665	0.52833	0.51737	0.50742	0.4939	0.48443	0.49224	0.44947	0.42867	0.40892	0.38507
462	0.56618	0.61645	0.60835	0.60076	0.59113	0.583	0.57613	0.56413	0.55374	0.54417	0.53538	0.52701	0.51665	0.50625	0.49311	0.48404	0.49196	0.44905	0.42972	0.40989	0.38737
461	0.56441	0.6135	0.60582	0.59814	0.58914	0.58107	0.5742	0.56252	0.55212	0.54277	0.53423	0.52609	0.51565	0.50555	0.49262	0.48376	0.4914	0.44908	0.43037	0.41182	0.38893
460	0.56275	0.61137	0.60353	0.5966	0.58749	0.57963	0.57284	0.56175	0.55132	0.54163	0.53331	0.52517	0.51494	0.50509	0.49204	0.48381	0.49092	0.44891	0.43155	0.41306	0.39089
459	0.56133	0.6099	0.60214	0.5951	0.58611	0.57835	0.57166	0.56028	0.55007	0.54091	0.53263	0.52439	0.51415	0.50443	0.49171	0.48352	0.49075	0.44931	0.43297	0.4149	0.39258
458	0.56071	0.60959	0.60134	0.59438	0.58533	0.57772	0.57089	0.55967	0.54972	0.54057	0.53199	0.52403	0.51393	0.50402	0.49117	0.48378	0.49042	0.44956	0.43425	0.41645	0.3948
457	0.56105	0.60969	0.6017	0.59462	0.58556	0.57775	0.57115	0.55995	0.54966	0.54056	0.53198	0.52406	0.51386	0.50405	0.49136	0.4843	0.49058	0.45002	0.43548	0.41894	0.39664
456	0.56177	0.61055	0.60223	0.59503	0.58579	0.57787	0.57146	0.55988	0.54964	0.54067	0.53218	0.52387	0.51343	0.50376	0.49126	0.4845	0.49082	0.45048	0.43721	0.42063	0.39848
455	0.56286	0.61211	0.60355	0.59612	0.58688	0.57911	0.57212	0.56084	0.55039	0.54121	0.53293	0.52438	0.51392	0.50404	0.49128	0.48539	0.49133	0.45123	0.43881	0.42275	0.40042
454	0.56515	0.614	0.60537	0.59742	0.58799	0.58025	0.57359	0.56172	0.55119	0.54187	0.53323	0.52482	0.51467	0.50448	0.49178	0.48579	0.4917	0.45234	0.44033	0.42458	0.40187
453	0.56773	0.61654	0.60713	0.59922	0.58979	0.58169	0.57475	0.5633	0.55266	0.54264	0.53421	0.52576	0.51494	0.50499	0.49233	0.48663	0.49259	0.45302	0.44174	0.42698	0.4039
452	0.57144	0.61907	0.60966	0.60126	0.59166	0.58357	0.57637	0.56441	0.55391	0.54402	0.5351	0.52654	0.51558	0.50571	0.49308	0.48791	0.49332	0.45427	0.44351	0.42897	0.40531
451	0.57573	0.62239	0.61224	0.60408	0.5944	0.58595	0.57855	0.56647	0.55561	0.54547	0.53628	0.5277	0.51692	0.50655	0.49387	0.48917	0.49446	0.45576	0.4449	0.43096	0.40746
450	0.5804	0.62563	0.61511	0.60667	0.59664	0.58817	0.58072	0.56831	0.5572	0.54724	0.53795	0.52885	0.518	0.50767	0.49482	0.49019	0.49586	0.4571	0.44657	0.43305	0.40905
449	0.58663	0.62865	0.61754	0.60901	0.59901	0.59023	0.58286	0.57032	0.55888	0.54842	0.5393	0.53016	0.51884	0.5084	0.49591	0.49145	0.49657	0.4584	0.44806	0.43462	0.41078
448	0.59318	0.63218	0.62086	0.61194	0.6016	0.59281	0.58507	0.57234	0.56093	0.55024	0.54076	0.53184	0.52063	0.5097	0.49722	0.49288	0.49808	0.46022	0.44941	0.43682	0.41278
447	0.60052	0.63582	0.62404	0.61505	0.60445	0.59547	0.58771	0.57488	0.56326	0.55238	0.54293	0.53362	0.52208	0.51143	0.49859	0.49481	0.49956	0.4619	0.45038	0.43834	0.41499
446	0.60855	0.63949	0.62715	0.61789	0.60748	0.59817	0.59045	0.57714	0.56555	0.55464	0.54475	0.53537	0.52372	0.51286	0.49997	0.49654	0.5011	0.46351	0.45179	0.44067	0.41703
445	0.61681	0.64271	0.63037	0.62053	0.60995	0.60084	0.59304	0.57949	0.56766	0.55624	0.54665	0.53693	0.52487	0.51404	0.5013	0.49779	0.50252	0.46498	0.45282	0.44239	0.4196
444	0.62631	0.64628	0.63343	0.62365	0.61286	0.60335	0.5955	0.58207	0.56979	0.55847	0.54846	0.53882	0.52663	0.51587	0.50303	0.4995	0.50413	0.46685	0.45443	0.44426	0.42196
443	0.63618	0.65	0.63671	0.62683	0.6154	0.60589	0.59759	0.58391	0.57168	0.56066	0.55014	0.54036	0.52805	0.51726	0.50399	0.50128	0.50546	0.46831	0.45566	0.44642	0.42506
442	0.64642	0.65338	0.63958	0.62926	0.61802	0.60833	0.60034	0.58618	0.57366	0.56234	0.55207	0.54172	0.52949	0.51833	0.5051	0.50257	0.50666	0.47007	0.45705	0.44881	0.428
441	0.65763	0.65697	0.64277	0.63222	0.62073	0.61098	0.60237	0.5882	0.57561	0.56381	0.55335	0.54362	0.53075	0.51966	0.50647	0.50388	0.50788	0.47164	0.45822	0.45102	0.43138
440	0.66861	0.66072	0.64616	0.63527	0.62343	0.61348	0.60493	0.59048	0.57765	0.5655	0.55502	0.54484	0.53211	0.52078	0.50752	0.50506	0.50896	0.47306	0.4602	0.4538	0.43537
439	0.68059	0.6652	0.64954	0.63843	0.62642	0.616	0.60744	0.59262	0.57953	0.56759	0.55662	0.54619	0.53339	0.5221	0.50841	0.5064	0.51009	0.47408	0.46226	0.45635	0.43877
438	0.69289	0.66955	0.65322	0.64145	0.62902	0.61896	0.60987	0.59519	0.58165	0.56938	0.558	0.54783	0.53473	0.52269	0.50916	0.50759	0.51086	0.47557	0.46451	0.4597	0.44322
437	0.70457	0.67416	0.65695	0.64524	0.6323	0.62184	0.61263	0.59756	0.58379	0.57085	0.56006	0.54884	0.53556	0.52376	0.51023	0.50876	0.51214	0.47665	0.46667	0.46288	0.44737
436	0.71741	0.67924	0.66113	0.64899	0.63577	0.6248	0.61559	0.59986	0.58573	0.57296	0.56153	0.55016	0.53695	0.52478	0.51089	0.51005	0.51254	0.47835	0.46911	0.46654	0.452
435	0.72962	0.68451	0.66608	0.65318	0.63941	0.62817	0.61917	0.60293	0.58849	0.57537	0.56343	0.5523	0.53831	0.52596	0.51219	0.51137	0.51383	0.47964	0.47228	0.47085	0.45659
434	0.74242	0.69056	0.67072	0.65769	0.64349	0.63171	0.62206	0.60566	0.59109	0.57713	0.56539	0.55337	0.53963	0.5269	0.51296	0.51266	0.51465	0.48111	0.47528	0.47453	0.46154
433	0.75442	0.69683	0.67607	0.66226	0.64747	0.63579	0.62576	0.60871	0.59354	0.57954	0.56708	0.55527	0.54073	0.52803	0.51378	0.51377	0.51567	0.48234	0.47884	0.47934	0.46668
432	0.76743	0.70403	0.68212	0.66734	0.65225	0.64007	0.62963	0.61221	0.59662	0.58194	0.56952	0.55713	0.54247	0.52962	0.51536	0.51565	0.51704	0.48442	0.48256	0.48383	0.47225
431	0.77991	0.71134	0.68839	0.67334	0.65774	0.64514	0.63419	0.61618	0.59999	0.58531	0.5723	0.55971	0.54427	0.53146	0.51683	0.51783	0.51872	0.48659	0.48636	0.48884	0.47839
430	0.79148	0.71894	0.69523	0.67971	0.66299	0.64992	0.6392	0.62046	0.60394	0.58847	0.57506	0.56231	0.54701	0.53333	0.51888	0.52005	0.52046	0.48896	0.49068	0.4938	0.48425
429	0.80335	0.72734	0.70186	0.68548	0.66881	0.65541	0.64392	0.62452	0.60774	0.59168	0.57814	0.56457	0.54905	0.53517	0.52055	0.52217	0.52235	0.49123	0.49518	0.49916	0.49068
428	0.81509	0.73577	0.70966	0.69254	0.67499	0.66108	0.64956	0.62944	0.61194	0.59551	0.5813	0.56779	0.55168	0.53763	0.5224	0.52495	0.52428	0.4938	0.49982	0.50471	0.49691
427	0.82635	0.74489	0.71758	0.69966	0.68153	0.66709	0.65519	0.63506	0.61682	0.59979	0.58515	0.57162	0.55479	0.54048	0.52554	0.52772	0.52706	0.49714	0.50458	0.51074	0.5045
426	0.83759	0.75433	0.72568	0.70717	0.68843	0.67383	0.66098	0.6399	0.62159	0.60397	0.58924	0.57532	0.55826	0.54345	0.52823	0.53101	0.52955	0.50029	0.50991	0.51738	0.5109
425	0.84828	0.76421	0.73459	0.71542	0.69615	0.68055	0.6675	0.64626	0.62725	0.60931	0.59378	0.57913	0.56218	0.54691	0.53128	0.53427	0.53289	0.50404	0.51537	0.52372	0.51847
424	0.85826	0.77399	0.74368	0.7236	0.70373	0.68806	0.67432	0.65227	0.63248	0.61408	0.59845	0.58344	0.56581	0.5505	0.53492	0.53817	0.53653	0.50795	0.52208	0.53067	0.52625
423	0.86865	0.78396	0.7525	0.73151	0.71151	0.69496	0.68116	0.65835	0.63774	0.61899	0.60331	0.58777	0.56951	0.55421	0.53807	0.54163	0.53973	0.51195	0.52777	0.53741	0.53361
422	0.87816	0.7947	0.76214	0.74094	0.71997	0.7032	0.68858	0.66488	0.64439	0.62485	0.60856	0.59315	0.57447	0.55858	0.54215	0.54637	0.54359	0.5165	0.53437	0.54562	0.54116
421	0.88706	0.80568	0.77162	0.74984	0.72837	0.7109	0.69647	0.67252	0.65073	0.63081	0.61412	0.59832	0.57933	0.56316	0.54659	0.5509	0.54791	0.52124	0.5413	0.55254	0.54924
420	0.89594	0.81732	0.78204	0.75971	0.7371	0.71933	0.70458	0.6798	0.65756	0.63704	0.62	0.60359	0.58419	0.56791	0.5511	0.5558	0.5523	0.52612	0.54857	0.56073	0.55641
419	0.90398	0.82893	0.79304	0.76947	0.74643	0.72835	0.71285	0.68735	0.66467	0.64357	0.6259	0.60901	0.58961	0.57275	0.5559	0.56103	0.55702	0.53113	0.55567	0.56914	0.56422
418	0.91213	0.8408	0.80428	0.77952	0.75649	0.73753	0.72128	0.69543	0.67203	0.65057	0.63249	0.61521	0.59504	0.57826	0.56091	0.56662	0.56194	0.53674	0.56319	0.5771	0.57155
417	0.91916	0.85354	0.81544	0.79096	0.76628	0.74682	0.73099	0.70401	0.67974	0.65786	0.63941	0.6217	0.60131	0.58358	0.56631	0.57229	0.56694	0.5425	0.57183	0.58526	0.57865
416	0.92577	0.86621	0.82737	0.80204	0.77707	0.75729	0.74041	0.71254	0.68826	0.66546	0.64663	0.62861	0.60764	0.59028	0.57254	0.57879	0.57313	0.54956	0.57885	0.594	0.58556
415	0.93256	0.87938	0.83938	0.81335	0.78734	0.76708	0.74977	0.72165	0.6962	0.67291	0.65398	0.63541	0.61386	0.5961	0.57816	0.58458	0.57895	0.55555	0.58637	0.60176	0.59203
414	0.93899	0.89258	0.85227	0.82535	0.79875	0.77775	0.76039	0.73114	0.7051	0.68149	0.66139	0.64285	0.62107	0.60284	0.58456	0.59162	0.58525	0.5625	0.59425	0.6102	0.59817
413	0.94453	0.90656	0.86481	0.83695	0.80959	0.78838	0.77033	0.7405	0.71432	0.68982	0.6697	0.65045	0.62848	0.60979	0.59154	0.59888	0.59215	0.56979	0.60196	0.61813	0.60472
412	0.951	0.92017	0.87742	0.84957	0.8217	0.7995	0.78108	0.75048	0.72342	0.69879	0.67818	0.65842	0.63586	0.61711	0.59872	0.60637	0.59908	0.57744	0.60919	0.62581	0.61113
411	0.9569	0.93451	0.89133	0.86176	0.83321	0.81101	0.79221	0.76052	0.73315	0.70754	0.68706	0.66714	0.64427	0.62498	0.60596	0.61408	0.60687	0.58492	0.61576	0.63328	0.61621
410	0.96209	0.94797	0.90394	0.87422	0.84497	0.82185	0.80243	0.77075	0.74319	0.71695	0.69544	0.67553	0.65177	0.63279	0.61369	0.62178	0.61412	0.59283	0.62257	0.64028	0.62165
409	0.96793	0.96234	0.91676	0.88655	0.85724	0.83376	0.814	0.78132	0.75273	0.7264	0.70518	0.68463	0.66068	0.64095	0.62187	0.63043	0.62231	0.60193	0.62917	0.64692	0.62739
408	0.97377	0.97523	0.92881	0.89809	0.86832	0.84457	0.82465	0.79174	0.76253	0.73605	0.71432	0.69272	0.6687	0.64862	0.63017	0.63855	0.63023	0.60931	0.63541	0.654	0.63276
407	0.97967	0.98764	0.94108	0.90989	0.87916	0.85423	0.8343	0.80119	0.77144	0.74457	0.7224	0.70099	0.67714	0.65678	0.63822	0.64594	0.63794	0.61723	0.64173	0.66094	0.63755
406	0.98554	1.00011	0.95276	0.92094	0.88993	0.86516	0.84485	0.81091	0.7813	0.7538	0.73089	0.71013	0.68523	0.66511	0.64601	0.65453	0.64655	0.62553	0.64689	0.66643	0.6431
405	0.99122	1.01098	0.96307	0.93111	0.90024	0.8747	0.85491	0.82044	0.78987	0.76241	0.7398	0.71855	0.69364	0.67301	0.65358	0.66265	0.65462	0.63364	0.6524	0.67231	0.64885
404	0.99749	1.02254	0.97342	0.94099	0.90991	0.88422	0.86342	0.82869	0.79836	0.77074	0.74787	0.72603	0.70157	0.68075	0.66125	0.67065	0.66228	0.64126	0.65804	0.67852	0.65361
403	1.0042	1.03264	0.98345	0.95035	0.91861	0.89324	0.87209	0.83726	0.80698	0.77904	0.75572	0.73421	0.70923	0.68866	0.66885	0.67756	0.66971	0.64817	0.66311	0.68433	0.65911
402	1.01125	1.04266	0.99288	0.95981	0.92694	0.90154	0.88104	0.84582	0.81485	0.78677	0.76341	0.7417	0.71605	0.69588	0.67636	0.68508	0.67701	0.65533	0.66828	0.68951	0.665
401	1.0187	1.05195	1.00142	0.96875	0.93584	0.90997	0.88905	0.85359	0.82315	0.79418	0.77134	0.74926	0.72392	0.70308	0.68362	0.69191	0.68482	0.66228	0.67312	0.69551	0.67052
400	1.02714	1.06109	1.0104	0.97716	0.94411	0.91843	0.89692	0.86107	0.83051	0.8018	0.778	0.7562	0.73098	0.70981	0.69013	0.69857	0.69132	0.66886	0.67878	0.70173	0.67648
399	1.03582	1.0707	1.01884	0.98491	0.95205	0.92632	0.90477	0.86921	0.83755	0.80885	0.78538	0.76303	0.73792	0.7165	0.69729	0.70544	0.69837	0.6755	0.68393	0.70688	0.68149
398	1.04572	1.07991	1.0272	0.99313	0.96001	0.9337	0.91237	0.87612	0.84482	0.81583	0.79229	0.76963	0.74428	0.72318	0.70334	0.71121	0.70485	0.68094	0.68922	0.71283	0.68738
397	1.05667	1.08982	1.0364	1.00181	0.96851	0.94208	0.91997	0.88396	0.85238	0.82278	0.79902	0.77635	0.75072	0.72951	0.70945	0.71725	0.7105	0.68673	0.69389	0.7192	0.69409
396	1.0686	1.09989	1.0457	1.01036	0.97637	0.94941	0.92779	0.8909	0.8598	0.82986	0.80574	0.78308	0.75712	0.73579	0.71582	0.72312	0.71683	0.69267	0.69976	0.72517	0.70023
395	1.08185	1.11015	1.05448	1.01894	0.98473	0.95753	0.93537	0.89811	0.86642	0.83638	0.81188	0.78917	0.76311	0.74147	0.72175	0.72879	0.72257	0.69801	0.70513	0.73161	0.70704
394	1.09597	1.1194	1.06347	1.02777	0.99301	0.96571	0.94348	0.90602	0.87387	0.84335	0.81885	0.79576	0.76958	0.74786	0.72709	0.73446	0.72879	0.70345	0.71084	0.73703	0.71286
393	1.11313	1.13091	1.07347	1.03722	1.00173	0.97458	0.95143	0.91389	0.88094	0.8499	0.82541	0.80238	0.7752	0.75277	0.73237	0.73994	0.73394	0.70854	0.71612	0.7434	0.71949
392	1.12987	1.14175	1.08411	1.04739	1.01146	0.98287	0.96018	0.92193	0.88849	0.858	0.83292	0.809	0.78185	0.75927	0.73804	0.74544	0.73994	0.7145	0.72223	0.75066	0.72545
391	1.1486	1.15309	1.09428	1.05665	1.02036	0.99244	0.96822	0.92971	0.89579	0.86433	0.83934	0.81496	0.78773	0.76532	0.74438	0.75093	0.74601	0.71992	0.72852	0.7573	0.73233
390	1.16815	1.16409	1.10397	1.06628	1.03003	1.00131	0.97724	0.93712	0.90322	0.87202	0.84599	0.82182	0.7942	0.77108	0.74996	0.75658	0.75165	0.7255	0.73424	0.76466	0.73908
389	1.19072	1.17537	1.11429	1.07566	1.03845	1.00962	0.9848	0.94538	0.91063	0.87889	0.85258	0.82785	0.79975	0.77672	0.75506	0.76175	0.75714	0.73041	0.74061	0.77096	0.74618
388	1.21324	1.18563	1.12452	1.08606	1.04786	1.01813	0.99398	0.95391	0.91823	0.88616	0.85974	0.83464	0.80687	0.7827	0.76142	0.76792	0.76341	0.73659	0.74729	0.77813	0.753
387	1.23746	1.19606	1.13402	1.0946	1.05734	1.0269	1.00251	0.96234	0.92624	0.89407	0.86633	0.84229	0.81323	0.78918	0.76696	0.77402	0.76898	0.74225	0.75361	0.78457	0.76098
386	1.2623	1.20561	1.14399	1.10437	1.0651	1.0358	1.01048	0.96975	0.93378	0.90116	0.87457	0.84896	0.81928	0.79565	0.77334	0.78	0.77555	0.74825	0.76026	0.79201	0.76792
385	1.28802	1.21522	1.15165	1.11187	1.07354	1.04327	1.01877	0.97759	0.94222	0.90871	0.88044	0.85552	0.82655	0.80201	0.77912	0.78624	0.78169	0.75381	0.76719	0.79932	0.77628
384	1.31512	1.22289	1.16035	1.12003	1.08133	1.05114	1.02629	0.98474	0.94851	0.91535	0.88768	0.86257	0.83332	0.80826	0.78587	0.79231	0.78784	0.76024	0.77412	0.80699	0.78437
383	1.3403	1.2293	1.16721	1.12712	1.08861	1.05832	1.03338	0.99178	0.95495	0.92279	0.895	0.86985	0.83974	0.8156	0.7922	0.79895	0.79428	0.76687	0.78142	0.81437	0.79241
382	1.3678	1.23637	1.17416	1.13373	1.0952	1.06506	1.04091	0.99966	0.9631	0.92999	0.90182	0.87667	0.84709	0.8231	0.7992	0.80572	0.80162	0.77288	0.78843	0.823	0.80092
381	1.39344	1.24096	1.17924	1.13962	1.10206	1.07165	1.0474	1.00561	0.96956	0.93726	0.90912	0.88402	0.85434	0.83042	0.80684	0.81258	0.80829	0.77959	0.79604	0.83051	0.80968
380	1.41787	1.24466	1.18346	1.14554	1.10782	1.07758	1.05305	1.01264	0.97634	0.94386	0.91708	0.89169	0.86187	0.83728	0.81378	0.81967	0.81586	0.78663	0.80404	0.83955	0.8175
379	1.44249	1.2479	1.18812	1.15015	1.11204	1.08316	1.05884	1.01802	0.98289	0.95038	0.92377	0.8987	0.86874	0.84422	0.82081	0.82719	0.82257	0.79327	0.81293	0.8483	0.8267
378	1.46741	1.25123	1.19229	1.15399	1.11758	1.08809	1.06402	1.02408	0.99016	0.95736	0.93061	0.90626	0.87689	0.85246	0.82851	0.83439	0.83013	0.80028	0.82127	0.85699	0.83575
377	1.48802	1.25222	1.19479	1.15797	1.12277	1.09337	1.07009	1.03063	0.99619	0.96447	0.93812	0.91326	0.88465	0.86013	0.83597	0.8421	0.83846	0.80757	0.82914	0.86619	0.84554
376	1.50983	1.25447	1.19787	1.16195	1.12621	1.09839	1.07532	1.03613	1.0024	0.97096	0.94469	0.92075	0.89263	0.86836	0.84481	0.85021	0.84621	0.81487	0.83823	0.87567	0.85482
375	1.5288	1.25593	1.20157	1.16503	1.13098	1.103	1.07999	1.04235	1.00884	0.97799	0.95253	0.92794	0.90071	0.87697	0.85253	0.858	0.85457	0.82254	0.84817	0.88413	0.8629
374	1.54723	1.25751	1.20334	1.16804	1.13431	1.10824	1.08543	1.04688	1.01464	0.98447	0.95931	0.93522	0.9079	0.88505	0.86084	0.86549	0.86324	0.82992	0.85676	0.89408	0.87132
373	1.56306	1.25889	1.20715	1.17309	1.13959	1.11246	1.09078	1.0536	1.02131	0.99206	0.96718	0.94385	0.91627	0.89374	0.86954	0.87431	0.87189	0.83794	0.86631	0.90386	0.87947
372	1.57947	1.26071	1.20928	1.17631	1.14376	1.11805	1.09609	1.05978	1.02823	0.99928	0.97461	0.95163	0.92498	0.90173	0.87799	0.88313	0.87991	0.84636	0.87522	0.91445	0.88668
371	1.59171	1.26391	1.214	1.1807	1.14881	1.12356	1.10236	1.0667	1.03527	1.00592	0.98273	0.96036	0.93357	0.91109	0.88761	0.89262	0.88959	0.85572	0.88578	0.92449	0.8943
370	1.60545	1.26714	1.21736	1.18493	1.15374	1.12815	1.10814	1.07265	1.04249	1.01376	0.99057	0.96825	0.94226	0.91905	0.89649	0.90123	0.89877	0.8645	0.89452	0.93323	0.90001
369	1.61769	1.27097	1.22246	1.19012	1.15932	1.13521	1.11447	1.07964	1.05003	1.02175	0.9985	0.97654	0.95059	0.92868	0.9055	0.91072	0.90792	0.87277	0.90448	0.94233	0.90531
368	1.62774	1.27508	1.22764	1.19633	1.16597	1.14136	1.121	1.0874	1.05789	1.03055	1.00736	0.98573	0.96049	0.93745	0.9155	0.91961	0.91822	0.88235	0.91259	0.95115	0.9115
367	1.63461	1.28164	1.23359	1.20237	1.1721	1.14783	1.12888	1.09454	1.06544	1.03833	1.01601	0.99475	0.96922	0.94752	0.92425	0.9298	0.92776	0.89281	0.92082	0.95894	0.91552
366	1.64077	1.28673	1.24044	1.20951	1.17996	1.15615	1.13594	1.10241	1.07412	1.04634	1.0246	1.00316	0.97853	0.95712	0.93435	0.9393	0.93786	0.90185	0.9283	0.96719	0.92096
365	1.64614	1.29519	1.24792	1.21766	1.18761	1.1649	1.14434	1.11121	1.08223	1.05583	1.03381	1.01245	0.98778	0.96624	0.94419	0.94914	0.94791	0.9119	0.9361	0.97336	0.9256
364	1.65037	1.3038	1.25664	1.22561	1.19605	1.17316	1.15358	1.12044	1.09185	1.06517	1.04287	1.02235	0.9968	0.97545	0.95308	0.95879	0.95793	0.92129	0.94246	0.97909	0.9313
363	1.65189	1.31273	1.26554	1.23511	1.20527	1.1818	1.16214	1.1298	1.1017	1.07453	1.05251	1.03144	1.00626	0.98572	0.96355	0.96962	0.96738	0.9324	0.94814	0.98579	0.93759
362	1.65071	1.32414	1.27638	1.2458	1.21574	1.19194	1.17137	1.13946	1.11034	1.08351	1.06214	1.04028	1.01586	0.99486	0.9729	0.9789	0.97662	0.9416	0.9542	0.99013	0.94363
361	1.65054	1.33647	1.28802	1.25702	1.22678	1.20265	1.18331	1.14888	1.121	1.09438	1.07105	1.05092	1.02637	1.00377	0.98218	0.98905	0.98585	0.95208	0.95925	0.99602	0.95214
360	1.64728	1.3487	1.29987	1.26909	1.23789	1.21433	1.19391	1.1607	1.13159	1.10325	1.0808	1.05945	1.03431	1.01258	0.99098	0.99759	0.99558	0.96062	0.96404	1.00104	0.95961
359	1.64532	1.36275	1.31433	1.28147	1.2496	1.22652	1.20482	1.17159	1.14172	1.11237	1.09029	1.06825	1.04329	1.02124	0.999	1.00696	1.00446	0.96929	0.96956	1.0072	0.96705
358	1.64223	1.378	1.328	1.29554	1.26288	1.23692	1.21628	1.18165	1.15053	1.12274	1.09963	1.07786	1.05101	1.02952	1.0075	1.01462	1.01157	0.97716	0.97561	1.014	0.97823
357	1.63601	1.39454	1.34272	1.30852	1.27582	1.25023	1.22868	1.1918	1.16089	1.13206	1.10827	1.08533	1.05891	1.03649	1.01405	1.0225	1.01883	0.98537	0.97844	1.02054	0.98825
356	1.63163	1.41107	1.358	1.32413	1.28986	1.26223	1.24021	1.20235	1.1706	1.14076	1.11609	1.09327	1.06667	1.04392	1.02073	1.02908	1.02551	0.99206	0.98321	1.02974	0.99823
355	1.62798	1.42962	1.37382	1.33866	1.30338	1.27591	1.25281	1.21379	1.18013	1.15022	1.12461	1.10133	1.07317	1.04884	1.02635	1.03613	1.03198	0.99804	0.99043	1.03782	1.00932
354	1.6228	1.44792	1.39006	1.35315	1.31711	1.28708	1.26477	1.22441	1.19135	1.15901	1.13222	1.10872	1.07985	1.05606	1.03245	1.04157	1.03752	1.00442	0.99911	1.04586	1.02071
353	1.6202	1.46522	1.40693	1.36713	1.33105	1.29984	1.27565	1.23551	1.19898	1.16764	1.14046	1.11583	1.0856	1.06141	1.0362	1.04746	1.04389	1.00974	1.00898	1.05796	1.03168
352	1.61712	1.48335	1.42308	1.382	1.34527	1.31342	1.2876	1.24564	1.20833	1.17579	1.14706	1.12232	1.09078	1.06603	1.0413	1.05308	1.04743	1.01478	1.01827	1.06879	1.04257
351	1.61504	1.49994	1.43851	1.39835	1.35691	1.32533	1.29864	1.25634	1.21825	1.18281	1.15537	1.12788	1.09724	1.072	1.04821	1.05873	1.05227	1.02059	1.0276	1.07959	1.0543
350	1.61326	1.51866	1.45555	1.41283	1.37135	1.33881	1.31127	1.26661	1.22717	1.19249	1.16301	1.13502	1.1037	1.0771	1.05174	1.06358	1.05846	1.02696	1.03929	1.09158	1.06755
349	1.61172	1.53758	1.471	1.42812	1.38402	1.35025	1.32135	1.27644	1.23569	1.19703	1.16906	1.1392	1.10921	1.08143	1.0569	1.06758	1.06042	1.02993	1.0483	1.1039	1.07931
348	1.61464	1.55055	1.48453	1.44308	1.39924	1.36311	1.33433	1.28588	1.24532	1.20747	1.17758	1.14752	1.11518	1.0883	1.06159	1.07357	1.06843	1.03495	1.06057	1.11576	1.09396
347	1.6126	1.57012	1.50201	1.45635	1.41166	1.37659	1.34473	1.29728	1.25476	1.21675	1.18552	1.15713	1.12276	1.09635	1.06958	1.08265	1.07586	1.04256	1.07254	1.12754	1.10815
346	1.61373	1.58678	1.51901	1.47258	1.4268	1.38996	1.35896	1.30841	1.26481	1.22684	1.19546	1.16555	1.13097	1.10364	1.07616	1.09091	1.08279	1.0517	1.08358	1.14023	1.12277
345	1.61653	1.60493	1.53488	1.48662	1.44136	1.40342	1.37334	1.32278	1.27948	1.23614	1.20688	1.176	1.14103	1.11337	1.08554	1.10055	1.0928	1.06208	1.09396	1.15456	1.14051
344	1.61932	1.62229	1.55098	1.50318	1.45474	1.41728	1.38626	1.33406	1.28934	1.24865	1.21478	1.18512	1.15043	1.12121	1.09426	1.11024	1.10124	1.07187	1.10769	1.16727	1.16125
343	1.61646	1.63881	1.5644	1.51746	1.46961	1.43075	1.40086	1.34748	1.30262	1.26037	1.22651	1.19658	1.16135	1.13188	1.10414	1.12029	1.11123	1.08168	1.11929	1.18312	1.18378
342	1.61649	1.65366	1.58053	1.53351	1.48324	1.44459	1.41112	1.35897	1.31234	1.27284	1.23813	1.2068	1.171	1.14227	1.11482	1.12987	1.12122	1.09399	1.13276	1.19846	1.2079
341	1.61249	1.66948	1.59718	1.54716	1.49942	1.46098	1.42613	1.37222	1.32588	1.28298	1.24961	1.21687	1.18237	1.15217	1.12555	1.14153	1.13256	1.10347	1.14832	1.21428	1.23368
340	1.61207	1.68582	1.6103	1.56294	1.51059	1.47104	1.43677	1.38526	1.33925	1.29762	1.26206	1.23042	1.19417	1.16344	1.13688	1.15402	1.14373	1.11639	1.16476	1.23346	1.26435
339	1.60623	1.69744	1.62676	1.57734	1.5238	1.48456	1.45292	1.39651	1.35141	1.30809	1.27549	1.24134	1.20618	1.17443	1.14864	1.16619	1.15571	1.12899	1.18243	1.25589	1.29939
338	1.59963	1.71274	1.64206	1.59072	1.5382	1.49953	1.46589	1.41066	1.36348	1.32095	1.28683	1.25279	1.21693	1.18724	1.15892	1.17849	1.16734	1.14061	1.20482	1.28026	1.33492
337	1.59401	1.72826	1.6532	1.60202	1.55184	1.51178	1.47683	1.42284	1.37524	1.33239	1.29798	1.26571	1.2302	1.19858	1.17117	1.19056	1.17862	1.15153	1.2263	1.30634	1.37524
336	1.5813	1.74205	1.67108	1.61849	1.56531	1.52597	1.49341	1.43576	1.3888	1.34659	1.31242	1.28044	1.2433	1.21119	1.18364	1.20417	1.19201	1.16599	1.25119	1.33422	1.42
335	1.5736	1.7541	1.68657	1.63158	1.5803	1.54076	1.50629	1.45027	1.40251	1.36107	1.32612	1.29392	1.25644	1.22584	1.19637	1.21783	1.20519	1.1782	1.28036	1.36739	1.46607
334	1.55957	1.77033	1.69763	1.6474	1.59768	1.55558	1.52302	1.46463	1.41896	1.37535	1.34151	1.30836	1.27144	1.23962	1.21039	1.23161	1.21852	1.19238	1.31024	1.40529	1.51693
333	1.54899	1.78722	1.71429	1.66614	1.61315	1.57196	1.5366	1.48333	1.43573	1.38996	1.35786	1.3249	1.28718	1.25561	1.22683	1.24901	1.23563	1.20876	1.3454	1.44372	1.57028
332	1.53547	1.8038	1.73333	1.68398	1.63269	1.59196	1.55732	1.50136	1.45383	1.41042	1.37417	1.34268	1.30436	1.27485	1.24506	1.26661	1.25295	1.22606	1.38368	1.48732	1.62653
331	1.52366	1.82264	1.75479	1.70365	1.65148	1.61231	1.57724	1.52251	1.47392	1.43028	1.39523	1.36109	1.32519	1.29399	1.26443	1.28474	1.27233	1.24467	1.42427	1.53573	1.68211
330	1.51008	1.84296	1.77638	1.72714	1.67349	1.63373	1.60137	1.54433	1.49572	1.45193	1.41852	1.38485	1.34651	1.31544	1.28507	1.30768	1.29413	1.26823	1.47101	1.58555	1.74488
329	1.49876	1.86614	1.80014	1.74855	1.69848	1.65728	1.6243	1.56793	1.51925	1.47638	1.44095	1.40747	1.37154	1.33911	1.30896	1.33038	1.31822	1.29084	1.51693	1.64056	1.80456
328	1.49086	1.89268	1.8264	1.77744	1.72487	1.6841	1.64956	1.59569	1.54699	1.50343	1.4676	1.43524	1.39838	1.36588	1.33586	1.3596	1.34533	1.31704	1.56886	1.69826	1.86241
327	1.4812	1.91662	1.85526	1.80529	1.75375	1.71342	1.68043	1.62428	1.57607	1.53281	1.49851	1.46414	1.42817	1.39638	1.36494	1.3891	1.37632	1.34775	1.62499	1.75909	1.92237
326	1.47438	1.94636	1.88237	1.83439	1.78627	1.74475	1.71272	1.65556	1.61	1.56689	1.53041	1.49962	1.46038	1.429	1.39853	1.42253	1.4091	1.3792	1.68203	1.8192	1.97638
325	1.47118	1.97635	1.91551	1.86729	1.82022	1.78001	1.74632	1.69166	1.64581	1.59983	1.56666	1.53297	1.49723	1.4665	1.43441	1.45911	1.44484	1.41621	1.74234	1.88709	2.02788
324	1.46896	2.00956	1.94948	1.90614	1.85457	1.81637	1.78321	1.72829	1.68117	1.63871	1.60563	1.57287	1.53749	1.50236	1.47458	1.49793	1.48485	1.45651	1.80282	1.95163	2.07562
323	1.47202	2.04446	1.9873	1.94458	1.89374	1.85608	1.82216	1.76792	1.72355	1.68356	1.64705	1.61591	1.57883	1.54914	1.51624	1.54199	1.52855	1.49923	1.86684	2.0142	2.11524
322	1.47426	2.08221	2.02656	1.98317	1.9359	1.89786	1.86552	1.8103	1.7689	1.72509	1.69281	1.66097	1.62522	1.59478	1.56461	1.58937	1.57751	1.54843	1.93052	2.07904	2.15283
321	1.48053	2.11631	2.06301	2.0231	1.97728	1.93851	1.90791	1.85811	1.81369	1.77527	1.7411	1.71126	1.67542	1.64512	1.61512	1.64073	1.62724	1.59677	1.98992	2.13745	2.18617
320	1.49105	2.15726	2.10646	2.06832	2.02329	1.98655	1.95579	1.90567	1.86561	1.82481	1.7927	1.76318	1.72726	1.70059	1.66894	1.69767	1.68322	1.65143	2.04743	2.19315	2.21941
319	1.50345	2.20007	2.15088	2.11417	2.07101	2.03608	2.00501	1.95912	1.91676	1.87791	1.84975	1.81871	1.7848	1.75422	1.72528	1.75486	1.74083	1.71051	2.10165	2.24478	2.2439
318	1.5182	2.24532	2.19961	2.16178	2.11985	2.08564	2.05951	2.01102	1.97079	1.93505	1.90488	1.87776	1.84334	1.81629	1.78613	1.81529	1.80052	1.77056	2.15005	2.28763	2.26831
317	1.53342	2.28741	2.24709	2.21531	2.17247	2.13846	2.11357	2.068	2.02947	1.99282	1.96377	1.93475	1.90431	1.87626	1.84968	1.8796	1.86512	1.83405	2.19687	2.32829	2.29044
316	1.55289	2.33448	2.29412	2.26089	2.22749	2.19061	2.16862	2.12388	2.08769	2.05004	2.02431	1.99954	1.96904	1.93794	1.91266	1.94572	1.92775	1.89771	2.23728	2.36434	2.30999
315	1.56807	2.38347	2.3424	2.31547	2.2779	2.24912	2.22427	2.1812	2.14464	2.112	2.08705	2.0636	2.03126	2.00485	1.97953	2.01327	1.9934	1.96509	2.27495	2.40029	2.33259
314	1.58771	2.4293	2.39686	2.36805	2.33126	2.30158	2.28544	2.24209	2.20883	2.17652	2.14903	2.12312	2.09834	2.07052	2.04588	2.0785	2.06044	2.03213	2.30343	2.42678	2.35088
313	1.60491	2.4821	2.44746	2.41731	2.38626	2.35849	2.33673	2.29915	2.26452	2.23338	2.20776	2.18531	2.15761	2.13171	2.10627	2.13898	2.12317	2.09466	2.33587	2.45318	2.36351
312	1.62081	2.52504	2.49277	2.46627	2.44121	2.41692	2.39	2.35649	2.32483	2.29608	2.26987	2.24635	2.21552	2.19429	2.17085	2.20308	2.18239	2.15519	2.35687	2.47711	2.38084
311	1.63786	2.57439	2.54198	2.51562	2.48922	2.46238	2.44227	2.40827	2.37401	2.34992	2.32646	2.3017	2.27488	2.25096	2.23206	2.26228	2.24208	2.21226	2.38365	2.49825	2.39464
310	1.64979	2.61298	2.58823	2.56029	2.53729	2.50903	2.48932	2.45752	2.42626	2.40212	2.37751	2.35613	2.32983	2.30745	2.28392	2.31431	2.29117	2.26321	2.40849	2.5227	2.41185
309	1.66415	2.65297	2.628	2.61166	2.57696	2.55984	2.53221	2.5038	2.4703	2.44382	2.42286	2.40204	2.37992	2.35755	2.33404	2.36261	2.34531	2.31249	2.42974	2.54248	2.41764
308	1.67865	2.69143	2.66495	2.64397	2.61802	2.59246	2.57983	2.53937	2.51254	2.48891	2.46442	2.44762	2.41957	2.39511	2.37578	2.40733	2.38864	2.35503	2.44783	2.55614	2.4308
307	1.69477	2.72807	2.7027	2.68393	2.65563	2.63316	2.61676	2.58593	2.55508	2.52291	2.50848	2.48378	2.45721	2.44058	2.41501	2.44479	2.42151	2.39468	2.44577	2.57488	2.43319
306	1.71187	2.76715	2.74363	2.71622	2.69291	2.66857	2.65589	2.61577	2.58605	2.56289	2.53614	2.52491	2.49412	2.47557	2.44947	2.48121	2.46107	2.42467	2.44577	2.5898	2.44577
305	1.73173	2.79651	2.76948	2.74573	2.7242	2.69898	2.68764	2.64457	2.62118	2.59075	2.57171	2.54837	2.52047	2.50626	2.48349	2.51245	2.49039	2.45881	2.45563	2.60842	2.45563
304	1.75396	2.83102	2.7987	2.77928	2.7476	2.73198	2.70473	2.67644	2.64823	2.61677	2.59844	2.58258	2.55459	2.53353	2.51145	2.53639	2.519	2.48092	2.46294	2.61468	2.46294
303	1.77898	2.86213	2.84196	2.81615	2.79247	2.75734	2.74275	2.7074	2.67933	2.65063	2.6311	2.60396	2.5813	2.55991	2.5332	2.57015	2.55253	2.50911	2.47345	2.62891	2.47345
302	1.80299	2.89547	2.86404	2.84271	2.81369	2.7932	2.7675	2.73392	2.70127	2.67294	2.6537	2.63484	2.60279	2.58611	2.56297	2.59078	2.57253	2.53525	2.4861	2.63149	2.4861
301	1.83434	2.92331	2.90031	2.8729	2.84365	2.82327	2.79454	2.76205	2.73514	2.69716	2.68016	2.65645	2.63152	2.61149	2.58632	2.61479	2.59535	2.55762	2.4969	2.6451	2.4969
300	1.86657	2.95634	2.92958	2.89837	2.8679	2.84938	2.82322	2.78486	2.75627	2.72549	2.70679	2.67889	2.65132	2.63393	2.60625	2.63475	2.61652	2.57667	2.5082	2.65576	2.5082

## Sheet: Fig 6j
Wavelength	Abs
nm	a.u.
	2a	7a
800	0.003	-0.0735
799	0.0033	-0.07245
798	0.00324	-0.07222
797	0.00356	-0.07159
796	0.00357	-0.07106
795	0.00375	-0.07027
794	0.00354	-0.07002
793	0.00349	-0.06909
792	0.0035	-0.06846
791	0.00388	-0.06831
790	0.00391	-0.06781
789	0.00353	-0.06688
788	0.00393	-0.06643
787	0.00401	-0.06538
786	0.00393	-0.06535
785	0.00413	-0.06475
784	0.0039	-0.0637
783	0.00425	-0.06292
782	0.00413	-0.06291
781	0.00384	-0.06249
780	0.00435	-0.0616
779	0.00426	-0.06103
778	0.00423	-0.06037
777	0.00423	-0.05954
776	0.00462	-0.059
775	0.0046	-0.05868
774	0.00444	-0.05753
773	0.0042	-0.05737
772	0.00449	-0.0567
771	0.00465	-0.05599
770	0.00481	-0.05526
769	0.00492	-0.05504
768	0.00512	-0.05412
767	0.00504	-0.05338
766	0.005	-0.05293
765	0.00497	-0.05247
764	0.00516	-0.05183
763	0.00531	-0.0511
762	0.00554	-0.05046
761	0.0053	-0.04966
760	0.00562	-0.04903
759	0.00552	-0.04853
758	0.0057	-0.04782
757	0.00576	-0.04714
756	0.00581	-0.0465
755	0.00564	-0.04617
754	0.006	-0.04494
753	0.00597	-0.04458
752	0.00596	-0.04371
751	0.0064	-0.04324
750	0.00622	-0.04262
749	0.0062	-0.04196
748	0.00633	-0.04109
747	0.00648	-0.04078
746	0.0064	-0.03971
745	0.00653	-0.03929
744	0.00694	-0.03845
743	0.00694	-0.03814
742	0.00679	-0.03723
741	0.00726	-0.03665
740	0.00708	-0.03599
739	0.00711	-0.03516
738	0.00707	-0.03452
737	0.00716	-0.03388
736	0.00717	-0.03321
735	0.00759	-0.03235
734	0.00754	-0.03187
733	0.00775	-0.03111
732	0.00786	-0.03026
731	0.00788	-0.02975
730	0.00804	-0.02886
729	0.00819	-0.0282
728	0.0083	-0.02738
727	0.00839	-0.0267
726	0.00846	-0.02604
725	0.00828	-0.02562
724	0.00879	-0.02445
723	0.00874	-0.0239
722	0.00876	-0.02329
721	0.009	-0.0224
720	0.00898	-0.02172
719	0.00899	-0.02103
718	0.00936	-0.02026
717	0.00941	-0.01958
716	0.0095	-0.01885
715	0.00955	-0.01826
714	0.00974	-0.01772
713	0.00995	-0.01696
712	0.01004	-0.01577
711	0.0101	-0.01497
710	0.01026	-0.0146
709	0.01033	-0.01368
708	0.01045	-0.01287
707	0.01053	-0.01213
706	0.01076	-0.01133
705	0.0108	-0.01065
704	0.01104	-0.00982
703	0.01124	-0.00934
702	0.01133	-0.00851
701	0.01145	-0.00763
700	0.01158	-0.00671
699	0.01181	-0.00578
698	0.01198	-0.00518
697	0.01196	-0.00433
696	0.01216	-0.00353
695	0.01249	-0.00244
694	0.01254	-0.00173
693	0.01255	-0.000705
692	0.01283	0
691	0.01302	0.000938
690	0.01294	0.00183
689	0.01353	0.00295
688	0.01352	0.00383
687	0.01358	0.00474
686	0.01383	0.00551
685	0.01406	0.00681
684	0.01427	0.00784
683	0.01437	0.00887
682	0.01451	0.00996
681	0.01482	0.01103
680	0.01498	0.01225
679	0.01521	0.01326
678	0.01527	0.01449
677	0.01559	0.01555
676	0.01578	0.01687
675	0.01598	0.01792
674	0.01623	0.01924
673	0.01631	0.02073
672	0.01642	0.0219
671	0.01649	0.02329
670	0.01704	0.02473
669	0.01712	0.02597
668	0.01733	0.0275
667	0.01752	0.02898
666	0.01768	0.03052
665	0.01788	0.032
664	0.0182	0.03368
663	0.01838	0.03509
662	0.01873	0.03693
661	0.01878	0.03867
660	0.01909	0.04025
659	0.01931	0.04224
658	0.01959	0.04404
657	0.01981	0.04614
656	0.02001	0.04775
655	0.02024	0.04979
654	0.02034	0.05186
653	0.02065	0.0539
652	0.021	0.05572
651	0.02109	0.05786
650	0.02142	0.0599
649	0.02167	0.06215
648	0.02187	0.0646
647	0.02211	0.06666
646	0.02255	0.06892
645	0.0228	0.07113
644	0.02294	0.07339
643	0.0233	0.07569
642	0.02353	0.07819
641	0.02368	0.08054
640	0.02428	0.08302
639	0.02456	0.08537
638	0.02484	0.08755
637	0.02517	0.09021
636	0.02555	0.09275
635	0.02594	0.09517
634	0.02643	0.09765
633	0.02689	0.10001
632	0.02716	0.10271
631	0.0278	0.10516
630	0.02827	0.10757
629	0.02878	0.10993
628	0.02936	0.11243
627	0.02992	0.11498
626	0.03042	0.11763
625	0.03114	0.11998
624	0.03188	0.12268
623	0.03257	0.12511
622	0.03356	0.12768
621	0.03417	0.13018
620	0.03513	0.13271
619	0.03619	0.13541
618	0.03712	0.13783
617	0.03845	0.14035
616	0.03946	0.14318
615	0.0408	0.1457
614	0.04233	0.1484
613	0.04388	0.15101
612	0.04531	0.15382
611	0.04732	0.15647
610	0.04898	0.15951
609	0.05105	0.16219
608	0.05312	0.16524
607	0.05552	0.16832
606	0.05799	0.17135
605	0.06071	0.17428
604	0.06359	0.17744
603	0.06679	0.18083
602	0.07006	0.18402
601	0.07357	0.18733
600	0.07738	0.19102
599	0.08154	0.19474
598	0.08585	0.19847
597	0.09069	0.20229
596	0.09554	0.20613
595	0.10085	0.21011
594	0.10634	0.21403
593	0.11261	0.21848
592	0.11904	0.22269
591	0.12561	0.22723
590	0.13297	0.23161
589	0.14065	0.23605
588	0.1487	0.24095
587	0.15717	0.24588
586	0.16654	0.25059
585	0.17596	0.2557
584	0.18617	0.26078
583	0.19685	0.26607
582	0.20809	0.27118
581	0.21996	0.27655
580	0.23217	0.2816
579	0.245	0.28729
578	0.25897	0.29284
577	0.27292	0.29835
576	0.28769	0.3041
575	0.30326	0.30941
574	0.31983	0.31496
573	0.33616	0.32009
572	0.35352	0.32566
571	0.37134	0.33129
570	0.38994	0.33629
569	0.40881	0.34155
568	0.42884	0.34651
567	0.44885	0.35131
566	0.46957	0.35601
565	0.49082	0.36081
564	0.51223	0.36556
563	0.53391	0.36985
562	0.5563	0.37415
561	0.57838	0.37815
560	0.60107	0.38213
559	0.6237	0.38557
558	0.64599	0.38923
557	0.6685	0.39242
556	0.69028	0.39547
555	0.71209	0.39839
554	0.73341	0.40089
553	0.75385	0.40343
552	0.77414	0.40569
551	0.79337	0.40773
550	0.81164	0.4093
549	0.82901	0.41093
548	0.84574	0.41246
547	0.86083	0.41367
546	0.875	0.41486
545	0.88832	0.41561
544	0.90011	0.41625
543	0.91071	0.41691
542	0.92009	0.41733
541	0.92819	0.4179
540	0.93523	0.41784
539	0.94072	0.41819
538	0.94545	0.41818
537	0.94855	0.4181
536	0.95076	0.41802
535	0.95194	0.41768
534	0.95203	0.41755
533	0.95103	0.41715
532	0.94905	0.41683
531	0.94671	0.41642
530	0.94322	0.41595
529	0.9392	0.41566
528	0.93446	0.4152
527	0.92968	0.41454
526	0.92416	0.41394
525	0.91822	0.41356
524	0.91205	0.41294
523	0.90602	0.41248
522	0.89957	0.41175
521	0.89308	0.41121
520	0.88693	0.41075
519	0.88064	0.41016
518	0.87428	0.40937
517	0.86831	0.40867
516	0.86261	0.40828
515	0.85689	0.40739
514	0.85159	0.4068
513	0.84631	0.40626
512	0.84141	0.40537
511	0.83678	0.40487
510	0.83206	0.40414
509	0.8276	0.40336
508	0.82358	0.40277
507	0.81933	0.40179
506	0.815	0.40091
505	0.81118	0.4
504	0.80696	0.39901
503	0.80264	0.39811
502	0.79874	0.39718
501	0.79412	0.39606
500	0.78959	0.39507
499	0.78503	0.39399
498	0.77977	0.39304
497	0.77444	0.39173
496	0.76948	0.39085
495	0.76384	0.38954
494	0.758	0.38834
493	0.75207	0.38724
492	0.74597	0.38583
491	0.73982	0.38502
490	0.73358	0.38371
489	0.72638	0.38251
488	0.71977	0.38146
487	0.71292	0.38021
486	0.70581	0.37945
485	0.69865	0.37838
484	0.69155	0.37758
483	0.68436	0.37678
482	0.67729	0.37623
481	0.67023	0.37562
480	0.66287	0.37483
479	0.65589	0.37452
478	0.64872	0.37425
477	0.64196	0.37378
476	0.63513	0.37371
475	0.62846	0.37388
474	0.62215	0.37421
473	0.61597	0.37457
472	0.60995	0.37507
471	0.60425	0.37548
470	0.59855	0.37621
469	0.59331	0.37705
468	0.589	0.3781
467	0.58374	0.379
466	0.57944	0.38079
465	0.57557	0.38193
464	0.57227	0.38363
463	0.56902	0.38507
462	0.56618	0.38737
461	0.56441	0.38893
460	0.56275	0.39089
459	0.56133	0.39258
458	0.56071	0.3948
457	0.56105	0.39664
456	0.56177	0.39848
455	0.56286	0.40042
454	0.56515	0.40187
453	0.56773	0.4039
452	0.57144	0.40531
451	0.57573	0.40746
450	0.5804	0.40905
449	0.58663	0.41078
448	0.59318	0.41278
447	0.60052	0.41499
446	0.60855	0.41703
445	0.61681	0.4196
444	0.62631	0.42196
443	0.63618	0.42506
442	0.64642	0.428
441	0.65763	0.43138
440	0.66861	0.43537
439	0.68059	0.43877
438	0.69289	0.44322
437	0.70457	0.44737
436	0.71741	0.452
435	0.72962	0.45659
434	0.74242	0.46154
433	0.75442	0.46668
432	0.76743	0.47225
431	0.77991	0.47839
430	0.79148	0.48425
429	0.80335	0.49068
428	0.81509	0.49691
427	0.82635	0.5045
426	0.83759	0.5109
425	0.84828	0.51847
424	0.85826	0.52625
423	0.86865	0.53361
422	0.87816	0.54116
421	0.88706	0.54924
420	0.89594	0.55641
419	0.90398	0.56422
418	0.91213	0.57155
417	0.91916	0.57865
416	0.92577	0.58556
415	0.93256	0.59203
414	0.93899	0.59817
413	0.94453	0.60472
412	0.951	0.61113
411	0.9569	0.61621
410	0.96209	0.62165
409	0.96793	0.62739
408	0.97377	0.63276
407	0.97967	0.63755
406	0.98554	0.6431
405	0.99122	0.64885
404	0.99749	0.65361
403	1.0042	0.65911
402	1.01125	0.665
401	1.0187	0.67052
400	1.02714	0.67648
399	1.03582	0.68149
398	1.04572	0.68738
397	1.05667	0.69409
396	1.0686	0.70023
395	1.08185	0.70704
394	1.09597	0.71286
393	1.11313	0.71949
392	1.12987	0.72545
391	1.1486	0.73233
390	1.16815	0.73908
389	1.19072	0.74618
388	1.21324	0.753
387	1.23746	0.76098
386	1.2623	0.76792
385	1.28802	0.77628
384	1.31512	0.78437
383	1.3403	0.79241
382	1.3678	0.80092
381	1.39344	0.80968
380	1.41787	0.8175
379	1.44249	0.8267
378	1.46741	0.83575
377	1.48802	0.84554
376	1.50983	0.85482
375	1.5288	0.8629
374	1.54723	0.87132
373	1.56306	0.87947
372	1.57947	0.88668
371	1.59171	0.8943
370	1.60545	0.90001
369	1.61769	0.90531
368	1.62774	0.9115
367	1.63461	0.91552
366	1.64077	0.92096
365	1.64614	0.9256
364	1.65037	0.9313
363	1.65189	0.93759
362	1.65071	0.94363
361	1.65054	0.95214
360	1.64728	0.95961
359	1.64532	0.96705
358	1.64223	0.97823
357	1.63601	0.98825
356	1.63163	0.99823
355	1.62798	1.00932
354	1.6228	1.02071
353	1.6202	1.03168
352	1.61712	1.04257
351	1.61504	1.0543
350	1.61326	1.06755
349	1.61172	1.07931
348	1.61464	1.09396
347	1.6126	1.10815
346	1.61373	1.12277
345	1.61653	1.14051
344	1.61932	1.16125
343	1.61646	1.18378
342	1.61649	1.2079
341	1.61249	1.23368
340	1.61207	1.26435
339	1.60623	1.29939
338	1.59963	1.33492
337	1.59401	1.37524
336	1.5813	1.42
335	1.5736	1.46607
334	1.55957	1.51693
333	1.54899	1.57028
332	1.53547	1.62653
331	1.52366	1.68211
330	1.51008	1.74488
329	1.49876	1.80456
328	1.49086	1.86241
327	1.4812	1.92237
326	1.47438	1.97638
325	1.47118	2.02788
324	1.46896	2.07562
323	1.47202	2.11524
322	1.47426	2.15283
321	1.48053	2.18617
320	1.49105	2.21941
319	1.50345	2.2439
318	1.5182	2.26831
317	1.53342	2.29044
316	1.55289	2.30999
315	1.56807	2.33259
314	1.58771	2.35088
313	1.60491	2.36351
312	1.62081	2.38084
311	1.63786	2.39464
310	1.64979	2.41185
309	1.66415	2.41764
308	1.67865	2.4308
307	1.69477	2.43319
306	1.71187	2.44577
305	1.73173	2.45563
304	1.75396	2.46294
303	1.77898	2.47345
302	1.80299	2.4861
301	1.83434	2.4969
300	1.86657	2.5082

## Sheet: Supplementary Figure 12a
Wavelength	Abs
nm	a.u.
	blank	0.1 eq.	0.4 eq.	0.7 eq.	1.0 eq.	1.4 eq.	1.8 eq.	2.0 eq.	3.0 eq.	5.0 eq.
800	0.00261	0.0203	0.03236	0.02942	0.02709	0.01174	0.01087	0.00979	0.0098	0.00926
799	0.00287	0.02044	0.03258	0.02961	0.02692	0.01162	0.01076	0.00968	0.00943	0.00891
798	0.00282	0.02045	0.0325	0.02955	0.02718	0.01186	0.01098	0.00988	0.00987	0.00932
797	0.00309	0.02019	0.03262	0.02966	0.02692	0.01224	0.01133	0.0102	0.01001	0.00946
796	0.0031	0.02046	0.03303	0.03003	0.02748	0.01219	0.01128	0.01015	0.01008	0.00953
795	0.00326	0.02024	0.03291	0.02992	0.0271	0.01229	0.01138	0.01024	0.01024	0.00968
794	0.00308	0.01994	0.03283	0.02985	0.02688	0.01244	0.01152	0.01037	0.0102	0.00963
793	0.00304	0.02035	0.03307	0.03007	0.02698	0.01256	0.01163	0.01047	0.0105	0.00992
792	0.00304	0.01988	0.03314	0.03013	0.02726	0.01262	0.01169	0.01052	0.01019	0.00963
791	0.00337	0.02011	0.03363	0.03057	0.02722	0.01302	0.01206	0.01085	0.01068	0.0101
790	0.0034	0.02017	0.03375	0.03068	0.02766	0.01301	0.01205	0.01084	0.01064	0.01005
789	0.00307	0.02026	0.0339	0.03082	0.02765	0.0133	0.01231	0.01108	0.01093	0.01033
788	0.00341	0.02035	0.03424	0.03113	0.02801	0.01365	0.01264	0.01137	0.01111	0.0105
787	0.00349	0.0199	0.0342	0.03109	0.02786	0.01361	0.0126	0.01134	0.01088	0.01029
786	0.00342	0.02026	0.03436	0.03124	0.02786	0.01387	0.01284	0.01156	0.01107	0.01046
785	0.00359	0.02034	0.0349	0.03172	0.02812	0.01415	0.01311	0.0118	0.01151	0.01088
784	0.00339	0.0204	0.03492	0.03175	0.02835	0.01447	0.0134	0.01206	0.01161	0.01097
783	0.00369	0.02006	0.03511	0.03192	0.02791	0.01453	0.01345	0.01211	0.01192	0.01126
782	0.003	0.02041	0.03533	0.03211	0.02828	0.01455	0.01348	0.01213	0.01194	0.01128
781	0.0033	0.02048	0.03588	0.03261	0.02852	0.01498	0.01387	0.01248	0.0121	0.01143
780	0.00324	0.02002	0.03575	0.0325	0.02876	0.01463	0.01355	0.01219	0.01194	0.01129
779	0.00356	0.02006	0.03589	0.03263	0.02878	0.01536	0.01423	0.0128	0.01232	0.01165
778	0.00357	0.02038	0.03623	0.03293	0.02894	0.01573	0.01457	0.01311	0.01282	0.01211
777	0.00375	0.02011	0.03658	0.03325	0.02908	0.01536	0.01422	0.0128	0.01241	0.01173
776	0.00354	0.02007	0.03676	0.03342	0.02886	0.0159	0.01473	0.01325	0.01255	0.01186
775	0.00349	0.02016	0.03696	0.0336	0.02934	0.01611	0.01492	0.01343	0.01325	0.01252
774	0.0035	0.01986	0.03715	0.03377	0.02929	0.01622	0.01502	0.01352	0.01344	0.0127
773	0.00388	0.02024	0.03789	0.03444	0.03008	0.01662	0.01539	0.01385	0.01324	0.01251
772	0.00391	0.02024	0.03804	0.03459	0.02995	0.01671	0.01548	0.01393	0.01374	0.01298
771	0.00353	0.02025	0.03835	0.03487	0.03045	0.01701	0.01575	0.01417	0.01376	0.01301
770	0.00393	0.02005	0.03866	0.03515	0.03002	0.0174	0.01611	0.0145	0.0142	0.01342
769	0.00401	0.02048	0.03905	0.0355	0.03049	0.01759	0.01628	0.01466	0.01417	0.01339
768	0.00393	0.02047	0.03941	0.03583	0.03097	0.01827	0.01691	0.01522	0.01476	0.01395
767	0.00413	0.02019	0.03958	0.03598	0.03103	0.01771	0.0164	0.01476	0.01438	0.01359
766	0.0039	0.02018	0.03986	0.03624	0.03127	0.01824	0.01689	0.0152	0.01453	0.01373
765	0.00425	0.02033	0.04033	0.03667	0.03131	0.01866	0.01728	0.01555	0.01501	0.01418
764	0.00413	0.0206	0.04069	0.03699	0.0317	0.01901	0.0176	0.01584	0.01508	0.01425
763	0.00384	0.02062	0.04094	0.03722	0.03196	0.01901	0.01761	0.01584	0.01527	0.01443
762	0.00435	0.0208	0.04151	0.03774	0.03225	0.01903	0.01762	0.01586	0.01542	0.01457
761	0.00426	0.02075	0.04188	0.03807	0.03261	0.01944	0.018	0.0162	0.01587	0.015
760	0.00423	0.02101	0.04204	0.03822	0.03251	0.01963	0.01818	0.01636	0.01602	0.01514
759	0.00423	0.02069	0.04253	0.03866	0.0328	0.01991	0.01844	0.01659	0.01618	0.01529
758	0.00462	0.02079	0.04274	0.03885	0.03294	0.02027	0.01877	0.01689	0.01638	0.01548
757	0.0046	0.02131	0.04334	0.0394	0.03354	0.02034	0.01883	0.01695	0.01635	0.01545
756	0.00444	0.02082	0.04347	0.03952	0.0334	0.02071	0.01918	0.01726	0.01673	0.01581
755	0.0042	0.02122	0.044	0.04	0.03395	0.02096	0.0194	0.01746	0.01726	0.01631
754	0.00449	0.02105	0.0442	0.04019	0.03398	0.02108	0.01952	0.01757	0.0176	0.01663
753	0.00465	0.02103	0.04476	0.04069	0.03423	0.02151	0.01992	0.01793	0.01753	0.01657
752	0.00481	0.02107	0.04474	0.04067	0.03431	0.02177	0.02016	0.01814	0.01792	0.01694
751	0.00492	0.02097	0.04534	0.04122	0.03456	0.02204	0.02041	0.01837	0.01841	0.0174
750	0.00512	0.02118	0.04579	0.04163	0.03504	0.02225	0.0206	0.01854	0.01831	0.01731
749	0.00504	0.02159	0.04614	0.04194	0.03501	0.02279	0.0211	0.01899	0.01856	0.01754
748	0.005	0.02129	0.0465	0.04228	0.03533	0.02294	0.02124	0.01911	0.01912	0.01806
747	0.00497	0.02143	0.04696	0.04269	0.03553	0.02349	0.02175	0.01957	0.01934	0.01828
746	0.00516	0.02146	0.04725	0.04295	0.03564	0.02357	0.02182	0.01964	0.0197	0.01861
745	0.00531	0.02189	0.04798	0.04362	0.0363	0.02391	0.02214	0.01993	0.01992	0.01882
744	0.00554	0.02182	0.04809	0.04371	0.03639	0.02419	0.0224	0.02016	0.02037	0.01925
743	0.0053	0.02182	0.04849	0.04408	0.03676	0.0247	0.02287	0.02059	0.02075	0.0196
742	0.00562	0.02201	0.04891	0.04446	0.03695	0.02495	0.0231	0.02079	0.02109	0.01993
741	0.00552	0.022	0.04931	0.04483	0.03723	0.02568	0.02378	0.0214	0.02153	0.02035
740	0.0057	0.02219	0.04969	0.04517	0.03751	0.02589	0.02397	0.02157	0.0217	0.02051
739	0.00576	0.02193	0.05007	0.04552	0.03757	0.0262	0.02426	0.02184	0.02219	0.02097
738	0.00581	0.022	0.05026	0.04569	0.03776	0.02663	0.02465	0.02219	0.02251	0.02127
737	0.00564	0.0223	0.05102	0.04638	0.03814	0.027	0.025	0.0225	0.02299	0.02173
736	0.006	0.02246	0.05127	0.04661	0.03869	0.02716	0.02515	0.02264	0.02301	0.02175
735	0.00597	0.0222	0.05142	0.04675	0.0384	0.02814	0.02605	0.02345	0.02388	0.02256
734	0.00596	0.02233	0.05188	0.04716	0.03895	0.02844	0.02633	0.0237	0.0242	0.02287
733	0.0064	0.02264	0.05231	0.04756	0.03918	0.02863	0.02651	0.02386	0.02444	0.0231
732	0.00622	0.02243	0.05271	0.04791	0.03925	0.02927	0.0271	0.02439	0.02507	0.0237
731	0.0062	0.02243	0.05323	0.04839	0.03946	0.02951	0.02733	0.02459	0.02531	0.02392
730	0.00633	0.02264	0.05354	0.04868	0.03996	0.02992	0.02771	0.02494	0.02554	0.02413
729	0.00648	0.02274	0.05394	0.04904	0.04034	0.03068	0.02841	0.02556	0.02646	0.025
728	0.0064	0.02311	0.05454	0.04958	0.04049	0.03121	0.0289	0.02601	0.02666	0.0252
727	0.00653	0.0231	0.05488	0.04989	0.04057	0.03176	0.02941	0.02647	0.02723	0.02574
726	0.00694	0.02298	0.05517	0.05016	0.04096	0.0323	0.02991	0.02692	0.02772	0.0262
725	0.00694	0.02334	0.0559	0.05082	0.0414	0.03296	0.03052	0.02747	0.02836	0.0268
724	0.00679	0.02358	0.05639	0.05127	0.04166	0.03344	0.03096	0.02786	0.02868	0.0271
723	0.00726	0.0236	0.05694	0.05177	0.04226	0.03391	0.03139	0.02825	0.02921	0.02761
722	0.00708	0.02356	0.05726	0.05206	0.0425	0.03467	0.0321	0.02889	0.02987	0.02823
721	0.00711	0.02379	0.05792	0.05265	0.04251	0.03502	0.03243	0.02918	0.03028	0.02861
720	0.00707	0.02395	0.05839	0.05308	0.0431	0.03562	0.03299	0.02969	0.03067	0.02898
719	0.00716	0.02391	0.05896	0.0536	0.04336	0.0365	0.0338	0.03042	0.03145	0.02972
718	0.00717	0.02387	0.05942	0.05402	0.04358	0.03705	0.03431	0.03088	0.03214	0.03038
717	0.00759	0.02435	0.06004	0.05458	0.04407	0.03773	0.03494	0.03144	0.03252	0.03073
716	0.00754	0.02459	0.06057	0.05506	0.0444	0.03867	0.0358	0.03222	0.03326	0.03143
715	0.00775	0.02443	0.06123	0.05566	0.0446	0.03894	0.03606	0.03245	0.03355	0.0317
714	0.00786	0.0246	0.0618	0.05618	0.04511	0.03978	0.03684	0.03315	0.03428	0.03239
713	0.00788	0.02514	0.06251	0.05682	0.04571	0.04024	0.03726	0.03353	0.03473	0.03282
712	0.00804	0.02505	0.06309	0.05735	0.04613	0.04105	0.03801	0.03421	0.03535	0.03341
711	0.00819	0.02507	0.06358	0.0578	0.04627	0.04176	0.03867	0.0348	0.03602	0.03403
710	0.0083	0.02529	0.06414	0.05831	0.04682	0.04287	0.0397	0.03573	0.03685	0.03483
709	0.00839	0.0255	0.0649	0.059	0.04749	0.04353	0.0403	0.03627	0.03743	0.03537
708	0.00846	0.02565	0.06551	0.05956	0.04771	0.04412	0.04085	0.03677	0.03813	0.03604
707	0.00828	0.0259	0.06624	0.06022	0.0482	0.0447	0.04139	0.03725	0.0387	0.03657
706	0.00879	0.02604	0.06702	0.06093	0.04868	0.04576	0.04237	0.03813	0.03937	0.0372
705	0.00874	0.02598	0.06764	0.06149	0.04919	0.04644	0.043	0.0387	0.03993	0.03774
704	0.00876	0.0265	0.06835	0.06214	0.04972	0.04745	0.04393	0.03954	0.04057	0.03834
703	0.009	0.02661	0.06918	0.06289	0.05029	0.04798	0.04442	0.03998	0.04137	0.0391
702	0.00898	0.02672	0.0698	0.06346	0.05065	0.04879	0.04517	0.04065	0.042	0.03969
701	0.00899	0.0269	0.07052	0.06411	0.05124	0.04974	0.04605	0.04145	0.04298	0.04062
700	0.00936	0.02717	0.0713	0.06482	0.0519	0.05051	0.04677	0.04209	0.04354	0.04114
699	0.00941	0.02711	0.07214	0.06558	0.05228	0.05139	0.04758	0.04282	0.04418	0.04175
698	0.0095	0.02757	0.07297	0.06633	0.05286	0.05226	0.04839	0.04355	0.04499	0.04252
697	0.00955	0.0277	0.07372	0.06702	0.05351	0.05296	0.04904	0.04413	0.04559	0.04308
696	0.00974	0.02795	0.07455	0.06777	0.05407	0.05381	0.04982	0.04484	0.04648	0.04392
695	0.00995	0.0283	0.07528	0.06844	0.05478	0.05483	0.05077	0.04569	0.04714	0.04455
694	0.01004	0.02859	0.07633	0.06939	0.05539	0.05548	0.05137	0.04623	0.04778	0.04515
693	0.0101	0.02878	0.07716	0.07014	0.05593	0.05638	0.05221	0.04699	0.04862	0.04595
692	0.01026	0.02899	0.07797	0.07088	0.05673	0.05736	0.05311	0.0478	0.0493	0.04659
691	0.01033	0.02923	0.07887	0.0717	0.05721	0.05823	0.05392	0.04852	0.05002	0.04727
690	0.01045	0.02973	0.07986	0.0726	0.05798	0.05869	0.05434	0.04891	0.05055	0.04777
689	0.01053	0.02987	0.08058	0.07325	0.05855	0.05998	0.05554	0.04998	0.05167	0.04883
688	0.01076	0.03022	0.08154	0.07413	0.05932	0.06096	0.05645	0.0508	0.05246	0.04958
687	0.0108	0.03028	0.08236	0.07487	0.05995	0.0619	0.05731	0.05158	0.05309	0.05017
686	0.01104	0.03085	0.08338	0.0758	0.06051	0.06253	0.05789	0.0521	0.05395	0.05098
685	0.01124	0.03112	0.08451	0.07683	0.06122	0.06326	0.05857	0.05272	0.05439	0.05139
684	0.01133	0.03167	0.08533	0.07758	0.06207	0.06438	0.05961	0.05365	0.05535	0.05231
683	0.01145	0.03204	0.08634	0.07849	0.0628	0.06521	0.06038	0.05434	0.05619	0.0531
682	0.01158	0.03231	0.08728	0.07935	0.06351	0.06581	0.06093	0.05484	0.05664	0.05353
681	0.01181	0.03285	0.08816	0.08014	0.06428	0.06672	0.06177	0.0556	0.05756	0.0544
680	0.01198	0.03316	0.08937	0.08124	0.065	0.06772	0.0627	0.05643	0.05822	0.05502
679	0.01196	0.03345	0.09013	0.08193	0.06558	0.06853	0.06345	0.05711	0.05896	0.05571
678	0.01216	0.03409	0.09135	0.08305	0.06656	0.06922	0.0641	0.05769	0.05961	0.05633
677	0.01249	0.03456	0.09205	0.08368	0.06717	0.07014	0.06494	0.05845	0.06036	0.05704
676	0.01254	0.03507	0.09339	0.0849	0.0681	0.07085	0.0656	0.05904	0.06109	0.05773
675	0.01255	0.03547	0.09417	0.08561	0.06869	0.07182	0.0665	0.05985	0.06198	0.05857
674	0.01283	0.036	0.09532	0.08665	0.06951	0.07237	0.06701	0.06031	0.06248	0.05904
673	0.01302	0.03647	0.0963	0.08754	0.07025	0.07334	0.06791	0.06112	0.06319	0.05971
672	0.01294	0.03708	0.0973	0.08845	0.07108	0.07407	0.06859	0.06173	0.06397	0.06045
671	0.01353	0.0376	0.0983	0.08936	0.0718	0.07483	0.06929	0.06236	0.06483	0.06126
670	0.01352	0.03813	0.09915	0.09013	0.07246	0.07552	0.06993	0.06293	0.06553	0.06192
669	0.01358	0.03877	0.10028	0.09117	0.0734	0.07619	0.07055	0.06349	0.06623	0.06259
668	0.01383	0.0393	0.10121	0.09201	0.07411	0.07722	0.0715	0.06435	0.06675	0.06308
667	0.01406	0.04012	0.10245	0.09314	0.07502	0.0779	0.07213	0.06491	0.06766	0.06394
666	0.01427	0.04041	0.10329	0.0939	0.0756	0.07882	0.07298	0.06568	0.06829	0.06454
665	0.01437	0.04093	0.10414	0.09467	0.07622	0.07945	0.07356	0.0662	0.06894	0.06515
664	0.01451	0.042	0.10535	0.09577	0.07719	0.0802	0.07426	0.06683	0.06983	0.06599
663	0.01482	0.04259	0.10635	0.09668	0.07792	0.08092	0.07492	0.06743	0.07029	0.06643
662	0.01498	0.04336	0.10739	0.09763	0.07887	0.08189	0.07582	0.06824	0.0712	0.06728
661	0.01521	0.04397	0.10824	0.0984	0.07939	0.08246	0.07635	0.06872	0.0718	0.06785
660	0.01527	0.04453	0.1093	0.09936	0.08016	0.08315	0.07699	0.06929	0.07245	0.06847
659	0.01559	0.04537	0.11032	0.10029	0.08086	0.08404	0.07782	0.07004	0.07328	0.06925
658	0.01578	0.04617	0.11137	0.10124	0.08167	0.0848	0.07852	0.07067	0.07399	0.06992
657	0.01598	0.04689	0.11249	0.10227	0.08252	0.08565	0.0793	0.07137	0.07466	0.07056
656	0.01623	0.04768	0.11342	0.10311	0.08326	0.08649	0.08008	0.07208	0.07535	0.0712
655	0.01631	0.04852	0.11445	0.10404	0.08396	0.08723	0.08077	0.07269	0.07587	0.0717
654	0.01642	0.04945	0.11564	0.10513	0.08503	0.08796	0.08145	0.0733	0.07674	0.07252
653	0.01649	0.05042	0.11693	0.1063	0.08576	0.08878	0.0822	0.07398	0.07741	0.07315
652	0.01704	0.05122	0.11777	0.10706	0.08644	0.0898	0.08315	0.07483	0.07828	0.07397
651	0.01712	0.05208	0.11864	0.10785	0.08712	0.09047	0.08377	0.0754	0.07885	0.07451
650	0.01733	0.053	0.11979	0.1089	0.08788	0.09132	0.08455	0.0761	0.07959	0.07521
649	0.01752	0.05387	0.12088	0.10989	0.0886	0.09203	0.08521	0.07669	0.08027	0.07586
648	0.01768	0.05494	0.12213	0.11103	0.08926	0.09277	0.0859	0.07731	0.08101	0.07656
647	0.01788	0.05597	0.12326	0.11205	0.09038	0.09361	0.08667	0.07801	0.08185	0.07735
646	0.0182	0.05675	0.12421	0.11292	0.09105	0.09467	0.08766	0.07889	0.08258	0.07804
645	0.01838	0.05795	0.12551	0.1141	0.092	0.09532	0.08826	0.07943	0.0833	0.07872
644	0.01873	0.05911	0.12652	0.11502	0.09257	0.0963	0.08917	0.08025	0.08408	0.07946
643	0.01878	0.05998	0.12746	0.11587	0.09313	0.09679	0.08962	0.08066	0.08445	0.07981
642	0.01909	0.06138	0.1288	0.11709	0.09403	0.09769	0.09045	0.08141	0.08535	0.08066
641	0.01931	0.06242	0.12978	0.11798	0.09478	0.09867	0.09137	0.08223	0.08613	0.08139
640	0.01959	0.06361	0.13107	0.11915	0.09572	0.09963	0.09225	0.08302	0.08701	0.08223
639	0.01981	0.065	0.13234	0.12031	0.09652	0.10047	0.09303	0.08373	0.08761	0.0828
638	0.02001	0.06618	0.13362	0.12147	0.09739	0.10141	0.0939	0.08451	0.0885	0.08363
637	0.02024	0.06782	0.13476	0.12251	0.09844	0.10235	0.09477	0.08529	0.08914	0.08424
636	0.02034	0.06874	0.1359	0.12355	0.09896	0.10325	0.0956	0.08604	0.09019	0.08523
635	0.02065	0.07042	0.13713	0.12466	0.09983	0.10417	0.09646	0.08681	0.09098	0.08597
634	0.021	0.07194	0.13839	0.12581	0.10089	0.1049	0.09713	0.08742	0.09173	0.08669
633	0.02109	0.07344	0.13964	0.12695	0.10178	0.10601	0.09815	0.08834	0.0925	0.08741
632	0.02142	0.07484	0.1409	0.12809	0.10246	0.10701	0.09908	0.08918	0.09318	0.08806
631	0.02167	0.07622	0.14216	0.12923	0.10341	0.10786	0.09987	0.08989	0.09424	0.08905
630	0.02187	0.07792	0.14346	0.13042	0.10419	0.10883	0.10077	0.09069	0.0948	0.08959
629	0.02211	0.07957	0.14496	0.13178	0.10516	0.10986	0.10172	0.09155	0.09584	0.09057
628	0.02255	0.08126	0.14608	0.1328	0.10619	0.11098	0.10276	0.09248	0.09678	0.09145
627	0.0228	0.08277	0.14742	0.13402	0.10705	0.11204	0.10374	0.09336	0.09767	0.09229
626	0.02294	0.08432	0.149	0.13546	0.10798	0.11283	0.10447	0.09402	0.09844	0.09302
625	0.0233	0.0863	0.15038	0.13671	0.109	0.11408	0.10563	0.09507	0.09936	0.09389
624	0.02353	0.08782	0.15166	0.13787	0.10978	0.11521	0.10668	0.09601	0.10045	0.09492
623	0.02368	0.08963	0.15301	0.1391	0.11082	0.11637	0.10775	0.09698	0.10148	0.0959
622	0.02428	0.09139	0.15461	0.14055	0.11178	0.11753	0.10883	0.09794	0.10244	0.09681
621	0.02456	0.09315	0.15592	0.14174	0.11294	0.11876	0.10996	0.09897	0.10346	0.09777
620	0.02484	0.09498	0.15742	0.14311	0.1139	0.11977	0.1109	0.09981	0.10423	0.0985
619	0.02517	0.09682	0.15886	0.14442	0.1148	0.12099	0.11203	0.10083	0.10549	0.09969
618	0.02555	0.09848	0.16037	0.14579	0.11581	0.12227	0.11321	0.10189	0.1064	0.10055
617	0.02594	0.10038	0.1618	0.14709	0.11704	0.12344	0.1143	0.10287	0.1075	0.10159
616	0.02643	0.10228	0.16328	0.14844	0.11805	0.12474	0.1155	0.10395	0.10863	0.10266
615	0.02689	0.1042	0.16469	0.14972	0.1191	0.12605	0.11671	0.10504	0.10967	0.10364
614	0.02716	0.1058	0.16633	0.15121	0.12007	0.12736	0.11793	0.10614	0.1107	0.10461
613	0.0278	0.10776	0.16791	0.15265	0.12134	0.12848	0.11896	0.10706	0.11198	0.10582
612	0.02827	0.10945	0.16935	0.15395	0.12228	0.12992	0.1203	0.10827	0.11314	0.10692
611	0.02878	0.11152	0.17102	0.15547	0.12361	0.13108	0.12137	0.10924	0.11415	0.10787
610	0.02936	0.11325	0.17243	0.15675	0.12475	0.13262	0.1228	0.11052	0.11548	0.10913
609	0.02992	0.11509	0.1739	0.15809	0.12582	0.13404	0.12412	0.1117	0.1166	0.11018
608	0.03042	0.11701	0.17553	0.15957	0.12696	0.13544	0.12541	0.11287	0.11791	0.11142
607	0.03114	0.11881	0.17715	0.16104	0.12835	0.13698	0.12684	0.11415	0.11925	0.11269
606	0.03188	0.12082	0.17877	0.16251	0.12952	0.13841	0.12815	0.11534	0.12028	0.11366
605	0.03257	0.12264	0.18035	0.16395	0.13077	0.14	0.12963	0.11666	0.12183	0.11512
604	0.03356	0.12462	0.18189	0.16536	0.13198	0.14115	0.1307	0.11763	0.12274	0.11599
603	0.03417	0.12676	0.18348	0.1668	0.13324	0.14306	0.13247	0.11922	0.12439	0.11755
602	0.03513	0.12873	0.18515	0.16832	0.13448	0.1446	0.13389	0.1205	0.12568	0.11877
601	0.03619	0.13098	0.18688	0.16989	0.13592	0.14599	0.13518	0.12166	0.12691	0.11993
600	0.03712	0.13309	0.18847	0.17134	0.13722	0.14762	0.13668	0.12301	0.12825	0.1212
599	0.03845	0.13566	0.1904	0.17309	0.13875	0.14934	0.13828	0.12445	0.12977	0.12263
598	0.03946	0.13781	0.19179	0.17435	0.14003	0.15092	0.13974	0.12576	0.13115	0.12393
597	0.0408	0.14041	0.1937	0.17609	0.14158	0.1528	0.14149	0.12734	0.13269	0.12539
596	0.04233	0.14308	0.19534	0.17758	0.14292	0.15451	0.14306	0.12875	0.13407	0.1267
595	0.04388	0.14581	0.19721	0.17928	0.14449	0.15643	0.14485	0.13036	0.13554	0.12809
594	0.04531	0.14885	0.19906	0.18096	0.14598	0.15813	0.14642	0.13177	0.13722	0.12967
593	0.04732	0.15175	0.20065	0.18241	0.14732	0.16001	0.14815	0.13334	0.13862	0.131
592	0.04898	0.15494	0.20266	0.18423	0.14889	0.16213	0.15012	0.1351	0.14022	0.13251
591	0.05105	0.15846	0.20446	0.18587	0.1504	0.16419	0.15202	0.13682	0.14188	0.13408
590	0.05312	0.16196	0.20615	0.18741	0.15193	0.16602	0.15372	0.13835	0.14351	0.13561
589	0.05552	0.16587	0.20813	0.18921	0.15336	0.16831	0.15585	0.14026	0.14536	0.13737
588	0.05799	0.17012	0.21046	0.19133	0.1553	0.17019	0.15758	0.14182	0.14693	0.13885
587	0.06071	0.1743	0.21229	0.19299	0.15701	0.17262	0.15984	0.14385	0.1487	0.14052
586	0.06359	0.17884	0.21444	0.19494	0.15872	0.17484	0.16189	0.1457	0.15055	0.14227
585	0.06679	0.18337	0.21631	0.19664	0.16042	0.1773	0.16417	0.14775	0.15232	0.14394
584	0.07006	0.18872	0.21881	0.19892	0.16242	0.17961	0.16631	0.14968	0.15417	0.14569
583	0.07357	0.19395	0.22093	0.20085	0.16419	0.18208	0.16859	0.15173	0.15625	0.14765
582	0.07738	0.19972	0.223	0.20273	0.16595	0.1847	0.17102	0.15392	0.15817	0.14947
581	0.08154	0.20552	0.22536	0.20487	0.1677	0.1875	0.17361	0.15625	0.16015	0.15134
580	0.08585	0.21155	0.22759	0.2069	0.16967	0.19004	0.17596	0.15836	0.16219	0.15327
579	0.09069	0.21818	0.23017	0.20924	0.17172	0.19277	0.17849	0.16064	0.16434	0.1553
578	0.09554	0.22506	0.23258	0.21144	0.17395	0.19581	0.1813	0.16317	0.16671	0.15754
577	0.10085	0.23225	0.23506	0.21369	0.17595	0.19883	0.1841	0.16569	0.16916	0.15986
576	0.10634	0.2394	0.23758	0.21598	0.17783	0.20169	0.18675	0.16807	0.17126	0.16184
575	0.11261	0.2472	0.24038	0.21853	0.18003	0.20458	0.18943	0.17049	0.1736	0.16405
574	0.11904	0.25571	0.24321	0.2211	0.18231	0.20817	0.19275	0.17348	0.1762	0.1665
573	0.12561	0.26384	0.24598	0.22362	0.18468	0.21164	0.19596	0.17636	0.17881	0.16898
572	0.13297	0.2727	0.24896	0.22633	0.18697	0.21478	0.19887	0.17898	0.18107	0.17111
571	0.14065	0.28192	0.25217	0.22925	0.18944	0.21831	0.20214	0.18193	0.18401	0.17389
570	0.1487	0.2913	0.25519	0.23199	0.19188	0.22181	0.20538	0.18484	0.18683	0.17656
569	0.15717	0.30106	0.25858	0.23507	0.1945	0.22581	0.20908	0.18817	0.18935	0.17894
568	0.16654	0.31111	0.26192	0.23811	0.19741	0.22944	0.21244	0.1912	0.1924	0.18182
567	0.17596	0.32177	0.2653	0.24118	0.20007	0.23339	0.2161	0.19449	0.19527	0.18453
566	0.18617	0.3325	0.26908	0.24462	0.20301	0.23745	0.21986	0.19788	0.19838	0.18747
565	0.19685	0.34379	0.27272	0.24793	0.20579	0.24183	0.22391	0.20152	0.2016	0.19051
564	0.20809	0.35462	0.27641	0.25128	0.20876	0.24601	0.22779	0.20501	0.20498	0.19371
563	0.21996	0.36652	0.28056	0.25505	0.21216	0.25034	0.23179	0.20861	0.20849	0.19703
562	0.23217	0.37823	0.28487	0.25897	0.21533	0.25515	0.23625	0.21262	0.21196	0.2003
561	0.245	0.39022	0.28921	0.26292	0.21858	0.25969	0.24045	0.2164	0.21539	0.20354
560	0.25897	0.40278	0.2938	0.26709	0.22227	0.26498	0.24535	0.22082	0.21953	0.20746
559	0.27292	0.41532	0.29869	0.27154	0.22597	0.26999	0.24999	0.22499	0.2234	0.21111
558	0.28769	0.42773	0.30365	0.27605	0.22975	0.27513	0.25475	0.22927	0.22733	0.21483
557	0.30326	0.44045	0.30875	0.28068	0.23397	0.28064	0.25985	0.23386	0.23147	0.21874
556	0.31983	0.45332	0.31444	0.28585	0.238	0.28624	0.26504	0.23854	0.23575	0.22279
555	0.33616	0.46634	0.32018	0.29108	0.24239	0.29223	0.27058	0.24352	0.24018	0.22697
554	0.35352	0.47958	0.32609	0.29644	0.24703	0.29819	0.2761	0.24849	0.24456	0.23111
553	0.37134	0.49254	0.3323	0.30209	0.25214	0.30431	0.28177	0.25359	0.24882	0.23514
552	0.38994	0.50548	0.33878	0.30799	0.257	0.31054	0.28754	0.25879	0.25369	0.23974
551	0.40881	0.51841	0.34552	0.31411	0.26205	0.31723	0.29373	0.26435	0.25859	0.24436
550	0.42884	0.53116	0.35241	0.32037	0.26747	0.32398	0.29998	0.26998	0.26356	0.24907
549	0.44885	0.54441	0.35978	0.32707	0.27326	0.3306	0.30611	0.2755	0.26871	0.25393
548	0.46957	0.55708	0.36747	0.33406	0.27925	0.33745	0.31245	0.28121	0.2736	0.25855
547	0.49082	0.56996	0.37559	0.34145	0.28545	0.34468	0.31914	0.28723	0.27894	0.2636
546	0.51223	0.58233	0.38357	0.3487	0.2917	0.35171	0.32566	0.29309	0.2839	0.26829
545	0.53391	0.59497	0.39199	0.35635	0.29818	0.35879	0.33221	0.29899	0.28916	0.27326
544	0.5563	0.60732	0.40071	0.36428	0.30504	0.36601	0.3389	0.30501	0.29451	0.27832
543	0.57838	0.61947	0.40983	0.37258	0.31228	0.37306	0.34542	0.31088	0.29956	0.28308
542	0.60107	0.63132	0.41916	0.38106	0.3195	0.38009	0.35194	0.31674	0.30464	0.28789
541	0.6237	0.64273	0.42881	0.38983	0.3272	0.38699	0.35832	0.32249	0.30976	0.29272
540	0.64599	0.65458	0.43872	0.39883	0.33507	0.39394	0.36476	0.32828	0.31484	0.29752
539	0.6685	0.66596	0.44909	0.40826	0.34358	0.40055	0.37088	0.33379	0.31968	0.30209
538	0.69028	0.67703	0.45982	0.41802	0.35191	0.40757	0.37738	0.33964	0.32492	0.30705
537	0.71209	0.68739	0.47057	0.42779	0.36059	0.41377	0.38312	0.34481	0.32966	0.31153
536	0.73341	0.69832	0.4823	0.43845	0.37003	0.42001	0.3889	0.35001	0.33439	0.316
535	0.75385	0.70869	0.49404	0.44913	0.37956	0.42619	0.39462	0.35516	0.33909	0.32044
534	0.77414	0.71885	0.50597	0.45998	0.38917	0.43167	0.39969	0.35972	0.34323	0.32435
533	0.79337	0.72888	0.51845	0.47131	0.39953	0.43705	0.40467	0.36421	0.34736	0.32825
532	0.81164	0.73838	0.53088	0.48262	0.40978	0.44249	0.40971	0.36874	0.35167	0.33233
531	0.82901	0.74795	0.54404	0.49458	0.42074	0.44717	0.41405	0.37264	0.35533	0.33579
530	0.84574	0.75716	0.55721	0.50655	0.43208	0.45209	0.4186	0.37674	0.35937	0.33961
529	0.86083	0.76606	0.57078	0.51889	0.44321	0.456	0.42222	0.38	0.36266	0.34272
528	0.875	0.77484	0.58441	0.53128	0.45475	0.46001	0.42593	0.38334	0.36616	0.34602
527	0.88832	0.78389	0.59847	0.54406	0.46682	0.46394	0.42958	0.38662	0.36924	0.34893
526	0.90011	0.79298	0.61215	0.5565	0.47869	0.46726	0.43265	0.38938	0.37249	0.35201
525	0.91071	0.80098	0.62571	0.56883	0.49046	0.47058	0.43572	0.39215	0.37528	0.35464
524	0.92009	0.80912	0.63895	0.58087	0.502	0.47356	0.43849	0.39464	0.37786	0.35707
523	0.92819	0.81652	0.65159	0.59235	0.51336	0.47644	0.44115	0.39704	0.38072	0.35978
522	0.93523	0.82398	0.66409	0.60372	0.52406	0.47902	0.44354	0.39918	0.38281	0.36176
521	0.94072	0.831	0.67578	0.61435	0.53455	0.48152	0.44585	0.40127	0.38526	0.36407
520	0.94545	0.83703	0.6859	0.62355	0.54392	0.48392	0.44807	0.40326	0.38771	0.36639
519	0.94855	0.84217	0.6951	0.63191	0.55219	0.48596	0.44996	0.40496	0.38947	0.36805
518	0.95076	0.84628	0.70277	0.63889	0.55918	0.48801	0.45186	0.40667	0.39152	0.36999
517	0.95194	0.84941	0.70878	0.64435	0.56485	0.48994	0.45365	0.40828	0.3933	0.37167
516	0.95203	0.85144	0.71299	0.64818	0.56909	0.49152	0.45511	0.4096	0.39496	0.37323
515	0.95103	0.85204	0.71549	0.65044	0.57174	0.49319	0.45665	0.41099	0.39652	0.37471
514	0.94905	0.85133	0.71643	0.6513	0.57329	0.49474	0.45809	0.41228	0.39806	0.37617
513	0.94671	0.85026	0.71549	0.65045	0.57328	0.49635	0.45958	0.41362	0.39942	0.37745
512	0.94322	0.84739	0.71337	0.64851	0.57188	0.49769	0.46082	0.41474	0.40066	0.37862
511	0.9392	0.84423	0.7103	0.64573	0.56942	0.49895	0.46199	0.41579	0.40188	0.37977
510	0.93446	0.84056	0.70639	0.64217	0.56663	0.50013	0.46308	0.41677	0.40279	0.38064
509	0.92968	0.836	0.70168	0.63789	0.563	0.50132	0.46418	0.41777	0.40372	0.38152
508	0.92416	0.83183	0.69702	0.63365	0.55964	0.50232	0.46511	0.4186	0.40446	0.38222
507	0.91822	0.82736	0.69248	0.62953	0.55574	0.50314	0.46587	0.41929	0.40503	0.38275
506	0.91205	0.82288	0.68794	0.6254	0.55194	0.50386	0.46654	0.41989	0.40568	0.38337
505	0.90602	0.81862	0.68402	0.62184	0.54852	0.50455	0.46718	0.42046	0.40565	0.38334
504	0.89957	0.81504	0.67996	0.61815	0.54529	0.50535	0.46791	0.42112	0.40606	0.38373
503	0.89308	0.81104	0.67691	0.61538	0.54253	0.5057	0.46824	0.42141	0.40619	0.38385
502	0.88693	0.80804	0.6744	0.61309	0.54042	0.5056	0.46815	0.42133	0.40601	0.38368
501	0.88064	0.80472	0.67277	0.61161	0.53835	0.50561	0.46816	0.42134	0.40562	0.38331
500	0.87428	0.8019	0.67092	0.60993	0.53678	0.50557	0.46812	0.42131	0.40516	0.38287
499	0.86831	0.79925	0.66981	0.60891	0.53547	0.50515	0.46773	0.42096	0.40475	0.38249
498	0.86261	0.79668	0.6691	0.60827	0.53484	0.50476	0.46737	0.42063	0.40399	0.38177
497	0.85689	0.79395	0.66887	0.60807	0.53432	0.50369	0.46638	0.41974	0.4032	0.38103
496	0.85159	0.79128	0.66835	0.60759	0.53407	0.50286	0.46561	0.41905	0.40228	0.38016
495	0.84631	0.78905	0.66835	0.60759	0.53401	0.50156	0.4644	0.41796	0.40095	0.3789
494	0.84141	0.7865	0.66887	0.60806	0.53453	0.50026	0.46321	0.41688	0.39978	0.37779
493	0.83678	0.78434	0.66912	0.60829	0.53467	0.49823	0.46132	0.41519	0.39827	0.37636
492	0.83206	0.78188	0.66962	0.60874	0.53543	0.49632	0.45956	0.4136	0.39701	0.37517
491	0.8276	0.77969	0.6701	0.60919	0.53603	0.49401	0.45742	0.41167	0.39523	0.37349
490	0.82358	0.77691	0.67039	0.60945	0.53679	0.49186	0.45543	0.40988	0.39369	0.37204
489	0.81933	0.77443	0.67061	0.60964	0.53736	0.48924	0.453	0.4077	0.39172	0.37017
488	0.815	0.77109	0.67045	0.6095	0.53798	0.4867	0.45065	0.40558	0.38995	0.36851
487	0.81118	0.76783	0.67	0.60909	0.53815	0.48396	0.44811	0.4033	0.38791	0.36657
486	0.80696	0.76426	0.6691	0.60827	0.53802	0.48078	0.44517	0.40065	0.38564	0.36443
485	0.80264	0.7606	0.66814	0.6074	0.53777	0.47793	0.44253	0.39827	0.38364	0.36254
484	0.79874	0.75594	0.666	0.60546	0.53681	0.47496	0.43978	0.3958	0.38147	0.36049
483	0.79412	0.75119	0.66407	0.6037	0.53577	0.4719	0.43695	0.39325	0.37909	0.35824
482	0.78959	0.74604	0.66126	0.60115	0.53413	0.46856	0.43385	0.39047	0.3767	0.35598
481	0.78503	0.74081	0.65812	0.59829	0.5322	0.46541	0.43094	0.38784	0.37425	0.35367
480	0.77977	0.7346	0.65439	0.5949	0.52927	0.46263	0.42837	0.38553	0.37203	0.35157
479	0.77444	0.72868	0.65062	0.59148	0.52687	0.45988	0.42581	0.38323	0.36959	0.34926
478	0.76948	0.72229	0.64634	0.58758	0.524	0.45657	0.42275	0.38047	0.36742	0.34721
477	0.76384	0.71597	0.64196	0.5836	0.52079	0.45383	0.42021	0.37819	0.36523	0.34514
476	0.758	0.7087	0.6379	0.5799	0.51727	0.45053	0.41716	0.37545	0.36243	0.34249
475	0.75207	0.7023	0.63325	0.57568	0.5141	0.44782	0.41465	0.37319	0.36054	0.34071
474	0.74597	0.69487	0.62889	0.57172	0.51046	0.44477	0.41182	0.37064	0.35813	0.33843
473	0.73982	0.68851	0.6248	0.568	0.50715	0.4418	0.40907	0.36817	0.35589	0.33631
472	0.73358	0.68165	0.62057	0.56416	0.50366	0.43951	0.40695	0.36626	0.35404	0.33457
471	0.72638	0.67508	0.61691	0.56083	0.5007	0.43645	0.40412	0.36371	0.35166	0.33232
470	0.71977	0.66842	0.61307	0.55733	0.49757	0.43383	0.40169	0.36152	0.34944	0.33022
469	0.71292	0.66226	0.60979	0.55436	0.49485	0.431	0.39907	0.35916	0.3475	0.32839
468	0.70581	0.65648	0.60693	0.55176	0.49215	0.42843	0.39669	0.35702	0.34565	0.32664
467	0.69865	0.65092	0.60397	0.54906	0.48977	0.42545	0.39394	0.35454	0.34352	0.32462
466	0.69155	0.6453	0.60187	0.54716	0.48809	0.42276	0.39144	0.3523	0.34158	0.32279
465	0.68436	0.63989	0.5994	0.54491	0.48586	0.42005	0.38893	0.35004	0.33961	0.32093
464	0.67729	0.63484	0.59736	0.54306	0.48404	0.41744	0.38652	0.34787	0.33809	0.31949
463	0.67023	0.63024	0.59525	0.54114	0.48237	0.41513	0.38438	0.34594	0.33641	0.3179
462	0.66287	0.62578	0.59368	0.53971	0.48103	0.41241	0.38186	0.34367	0.33478	0.31637
461	0.65589	0.62143	0.5917	0.5379	0.47957	0.40985	0.37949	0.34154	0.33331	0.31498
460	0.64872	0.61757	0.59054	0.53686	0.47854	0.40773	0.37753	0.33978	0.33169	0.31345
459	0.64196	0.61382	0.58896	0.53542	0.47725	0.40508	0.37507	0.33757	0.3302	0.31204
458	0.63513	0.61048	0.58777	0.53434	0.47606	0.40292	0.37307	0.33577	0.32878	0.3107
457	0.62846	0.6078	0.5866	0.53328	0.47542	0.40046	0.37079	0.33371	0.32764	0.30962
456	0.62215	0.60471	0.58522	0.53202	0.47421	0.39845	0.36894	0.33204	0.32644	0.30848
455	0.61597	0.6024	0.58405	0.53096	0.47329	0.39659	0.36721	0.33049	0.32562	0.30771
454	0.60995	0.59978	0.58268	0.52971	0.472	0.39461	0.36538	0.32884	0.32451	0.30666
453	0.60425	0.59827	0.58154	0.52867	0.47133	0.39281	0.36371	0.32734	0.32372	0.30591
452	0.59855	0.59667	0.58004	0.52731	0.47013	0.39121	0.36223	0.32601	0.32285	0.3051
451	0.59331	0.59543	0.57927	0.52661	0.46942	0.38997	0.36108	0.32497	0.32229	0.30456
450	0.589	0.59445	0.57847	0.52589	0.46878	0.38852	0.35974	0.32376	0.32207	0.30435
449	0.58374	0.59387	0.57793	0.52539	0.46782	0.38781	0.35908	0.32317	0.32202	0.30431
448	0.57944	0.59374	0.57704	0.52459	0.46719	0.38676	0.35811	0.3223	0.32201	0.3043
447	0.57557	0.59342	0.57662	0.5242	0.46633	0.38598	0.35739	0.32165	0.32195	0.30424
446	0.57227	0.59389	0.57651	0.5241	0.466	0.38558	0.35702	0.32132	0.32197	0.30426
445	0.56902	0.59484	0.57668	0.52426	0.46568	0.38513	0.3566	0.32094	0.32237	0.30464
444	0.56618	0.59621	0.57694	0.52449	0.46575	0.38526	0.35673	0.32105	0.32284	0.30509
443	0.56441	0.59838	0.57844	0.52586	0.46607	0.38514	0.35661	0.32095	0.32309	0.30532
442	0.56275	0.60035	0.57963	0.52693	0.46694	0.38502	0.3565	0.32085	0.32365	0.30585
441	0.56133	0.603	0.58138	0.52853	0.4677	0.38577	0.3572	0.32148	0.3244	0.30656
440	0.56071	0.60578	0.58327	0.53024	0.46886	0.38604	0.35744	0.3217	0.32474	0.30687
439	0.56105	0.60966	0.58643	0.53312	0.47063	0.38706	0.35839	0.32255	0.32552	0.30762
438	0.56177	0.61377	0.58933	0.53576	0.47246	0.3877	0.35898	0.32308	0.32655	0.30859
437	0.56286	0.61817	0.59281	0.53892	0.4746	0.3886	0.35982	0.32383	0.32723	0.30923
436	0.56515	0.62338	0.59676	0.54251	0.47742	0.38957	0.36072	0.32465	0.32822	0.31017
435	0.56773	0.6285	0.60108	0.54643	0.48036	0.39088	0.36192	0.32573	0.32945	0.31133
434	0.57144	0.63471	0.60569	0.55062	0.48343	0.39236	0.3633	0.32697	0.33066	0.31247
433	0.57573	0.64046	0.61038	0.55489	0.48653	0.39365	0.36449	0.32804	0.3315	0.31326
432	0.5804	0.64719	0.6157	0.55973	0.49052	0.39527	0.36599	0.32939	0.3333	0.31497
431	0.58663	0.65448	0.62143	0.56494	0.49463	0.39753	0.36808	0.33128	0.33456	0.31616
430	0.59318	0.66149	0.62725	0.57023	0.49875	0.39924	0.36967	0.3327	0.33631	0.31781
429	0.60052	0.66944	0.63337	0.57579	0.50327	0.40142	0.37169	0.33452	0.33766	0.31909
428	0.60855	0.67761	0.63991	0.58174	0.5084	0.40369	0.37379	0.33641	0.3399	0.32121
427	0.61681	0.68604	0.6472	0.58836	0.51383	0.40618	0.37609	0.33848	0.3414	0.32262
426	0.62631	0.69484	0.65436	0.59487	0.51893	0.40851	0.37825	0.34042	0.3437	0.3248
425	0.63618	0.70442	0.66214	0.60195	0.52506	0.41177	0.38127	0.34314	0.34602	0.32698
424	0.64642	0.71381	0.67071	0.60973	0.53144	0.41441	0.38371	0.34534	0.34809	0.32894
423	0.65763	0.72399	0.67971	0.61792	0.53827	0.41747	0.38654	0.34789	0.35041	0.33113
422	0.66861	0.73451	0.68874	0.62613	0.54538	0.42082	0.38965	0.35068	0.35286	0.33345
421	0.68059	0.7456	0.69857	0.63507	0.55284	0.4239	0.3925	0.35325	0.35535	0.33581
420	0.69289	0.75701	0.70872	0.64429	0.56066	0.42716	0.39552	0.35597	0.35786	0.33818
419	0.70457	0.76798	0.71916	0.65379	0.56892	0.43119	0.39925	0.35932	0.36058	0.34075
418	0.71741	0.78016	0.72919	0.6629	0.5773	0.43463	0.40244	0.36219	0.36298	0.34301
417	0.72962	0.79158	0.74001	0.67274	0.58492	0.4384	0.40592	0.36533	0.36588	0.34576
416	0.74242	0.80369	0.75022	0.68202	0.59365	0.44231	0.40954	0.36859	0.36843	0.34817
415	0.75442	0.8152	0.7604	0.69127	0.60142	0.44632	0.41326	0.37194	0.37112	0.3507
414	0.76743	0.82611	0.76998	0.69998	0.60875	0.45054	0.41716	0.37545	0.37442	0.35382
413	0.77991	0.83758	0.77987	0.70897	0.61607	0.45495	0.42125	0.37913	0.37737	0.35662
412	0.79148	0.84774	0.78835	0.71669	0.62263	0.45946	0.42542	0.38288	0.38037	0.35945
411	0.80335	0.8583	0.79658	0.72416	0.62903	0.46345	0.42912	0.38621	0.38344	0.36235
410	0.81509	0.8673	0.80342	0.73038	0.63456	0.46814	0.43347	0.39012	0.38715	0.36586
409	0.82635	0.8769	0.81107	0.73734	0.6401	0.47266	0.43765	0.39388	0.39042	0.36894
408	0.83759	0.8859	0.81799	0.74363	0.6453	0.47743	0.44206	0.39785	0.39392	0.37226
407	0.84828	0.89451	0.82412	0.7492	0.65007	0.48178	0.44609	0.40148	0.39718	0.37534
406	0.85826	0.90366	0.83082	0.75529	0.65508	0.48642	0.45039	0.40535	0.40088	0.37883
405	0.86865	0.91212	0.83725	0.76113	0.66	0.49128	0.45489	0.4094	0.40456	0.38231
404	0.87816	0.92072	0.8437	0.767	0.66555	0.49603	0.45929	0.41336	0.40812	0.38567
403	0.88706	0.92956	0.85081	0.77346	0.67116	0.50061	0.46353	0.41718	0.4118	0.38915
402	0.89594	0.93834	0.85813	0.78012	0.67702	0.50512	0.4677	0.42093	0.41544	0.39259
401	0.90398	0.94704	0.86555	0.78686	0.68348	0.50971	0.47195	0.42476	0.41888	0.39584
400	0.91213	0.95633	0.87365	0.79423	0.68986	0.51432	0.47622	0.4286	0.42306	0.39979
399	0.91916	0.96573	0.8822	0.802	0.69743	0.51853	0.48012	0.43211	0.42654	0.40308
398	0.92577	0.97457	0.89083	0.80985	0.70429	0.5232	0.48445	0.436	0.43051	0.40683
397	0.93256	0.98318	0.89926	0.81751	0.7115	0.52751	0.48844	0.43959	0.43458	0.41068
396	0.93899	0.99281	0.90818	0.82562	0.71922	0.53217	0.49275	0.44348	0.43832	0.41421
395	0.94453	1.0015	0.91748	0.83408	0.72715	0.53655	0.49681	0.44712	0.44166	0.41736
394	0.951	1.01008	0.92664	0.8424	0.73424	0.54098	0.50091	0.45082	0.44527	0.42078
393	0.9569	1.01836	0.93512	0.85011	0.74159	0.54569	0.50527	0.45474	0.44935	0.42464
392	0.96209	1.02737	0.94447	0.85861	0.74922	0.55099	0.51018	0.45916	0.45356	0.42861
391	0.96793	1.03512	0.953	0.86636	0.75566	0.55558	0.51443	0.46298	0.45706	0.43192
390	0.97377	1.04338	0.96149	0.87408	0.76228	0.56076	0.51922	0.4673	0.46153	0.43614
389	0.97967	1.05033	0.96945	0.88132	0.76842	0.56629	0.52435	0.47191	0.46535	0.43976
388	0.98554	1.05872	0.97827	0.88934	0.77408	0.57169	0.52934	0.47641	0.46974	0.4439
387	0.99122	1.06564	0.98605	0.89641	0.77911	0.57722	0.53446	0.48102	0.47435	0.44826
386	0.99749	1.0735	0.9936	0.90328	0.78451	0.58287	0.53969	0.48572	0.47898	0.45264
385	1.0042	1.07998	1.00089	0.9099	0.78916	0.58872	0.54511	0.4906	0.48321	0.45664
384	1.01125	1.088	1.0083	0.91664	0.79431	0.59415	0.55014	0.49513	0.48769	0.46087
383	1.0187	1.09367	1.01446	0.92224	0.79789	0.60014	0.55568	0.50011	0.49192	0.46486
382	1.02714	1.10039	1.02187	0.92897	0.80221	0.60546	0.56061	0.50455	0.4967	0.46938
381	1.03582	1.10737	1.02846	0.93497	0.80698	0.61119	0.56592	0.50932	0.50066	0.47312
380	1.04572	1.11245	1.03478	0.94071	0.81111	0.61655	0.57088	0.51379	0.50499	0.47721
379	1.05667	1.11891	1.04184	0.94713	0.81603	0.62124	0.57523	0.5177	0.50913	0.48113
378	1.0686	1.12543	1.048	0.95273	0.81976	0.62629	0.57989	0.52191	0.51306	0.48484
377	1.08185	1.12989	1.05424	0.9584	0.82441	0.6312	0.58445	0.526	0.51723	0.48878
376	1.09597	1.1351	1.06028	0.96389	0.82835	0.63506	0.58802	0.52921	0.52122	0.49255
375	1.11313	1.14007	1.06604	0.96913	0.83291	0.64025	0.59283	0.53354	0.5253	0.49641
374	1.12987	1.1454	1.07238	0.97489	0.83751	0.64403	0.59632	0.53669	0.52932	0.5002
373	1.1486	1.14976	1.0781	0.98009	0.84189	0.648	0.6	0.54	0.53324	0.50392
372	1.16815	1.15399	1.08292	0.98448	0.84612	0.65194	0.60365	0.54328	0.53724	0.50769
371	1.19072	1.1579	1.08921	0.99019	0.85131	0.65585	0.60727	0.54654	0.54171	0.51192
370	1.21324	1.16119	1.09456	0.99505	0.85568	0.6595	0.61065	0.54959	0.54577	0.51575
369	1.23746	1.16287	1.10008	1.00007	0.8605	0.66348	0.61434	0.5529	0.54968	0.51945
368	1.2623	1.16635	1.10619	1.00562	0.86461	0.66726	0.61784	0.55605	0.55352	0.52308
367	1.28802	1.16933	1.11127	1.01025	0.86931	0.67161	0.62186	0.55968	0.55842	0.5277
366	1.31512	1.17165	1.11686	1.01533	0.87445	0.6759	0.62583	0.56325	0.56257	0.53163
365	1.3403	1.17356	1.12197	1.01998	0.87904	0.6795	0.62916	0.56625	0.56685	0.53568
364	1.3678	1.17545	1.12696	1.02451	0.88343	0.68371	0.63307	0.56976	0.5705	0.53912
363	1.39344	1.17715	1.13174	1.02885	0.88845	0.68739	0.63647	0.57283	0.57538	0.54374
362	1.41787	1.17935	1.13739	1.03399	0.89318	0.69169	0.64045	0.57641	0.57988	0.54799
361	1.44249	1.18049	1.14215	1.03832	0.89758	0.69544	0.64393	0.57953	0.58388	0.55176
360	1.46741	1.1829	1.14848	1.04407	0.90294	0.69948	0.64767	0.5829	0.58827	0.55592
359	1.48802	1.18582	1.15329	1.04844	0.907	0.70344	0.65133	0.5862	0.59239	0.55981
358	1.50983	1.18676	1.15826	1.05297	0.91239	0.7082	0.65574	0.59016	0.5966	0.56379
357	1.5288	1.1903	1.16305	1.05732	0.91664	0.71242	0.65965	0.59369	0.60179	0.5687
356	1.54723	1.19288	1.16918	1.06289	0.92184	0.71644	0.66337	0.59704	0.60598	0.57265
355	1.56306	1.19652	1.17558	1.06871	0.92743	0.72171	0.66825	0.60142	0.61081	0.57722
354	1.57947	1.20211	1.18021	1.07292	0.93339	0.72763	0.67374	0.60636	0.61596	0.58208
353	1.59171	1.20529	1.18725	1.07932	0.93845	0.73363	0.67928	0.61136	0.6212	0.58703
352	1.60545	1.21076	1.19476	1.08615	0.9448	0.74019	0.68536	0.61683	0.62707	0.59259
351	1.61769	1.21775	1.20196	1.09269	0.95185	0.74699	0.69165	0.62249	0.63293	0.59812
350	1.62774	1.22554	1.21058	1.10052	0.95989	0.75439	0.69851	0.62866	0.63914	0.60399
349	1.63461	1.23175	1.21684	1.10622	0.96505	0.76365	0.70709	0.63638	0.64838	0.61272
348	1.64077	1.23757	1.22592	1.11447	0.97276	0.7729	0.71565	0.64409	0.65409	0.61812
347	1.64614	1.24947	1.23898	1.12635	0.98307	0.78189	0.72398	0.65158	0.66294	0.62648
346	1.65037	1.25881	1.25128	1.13752	0.9933	0.79236	0.73367	0.6603	0.67011	0.63326
345	1.65189	1.26827	1.26235	1.14759	1.00363	0.80462	0.74502	0.67052	0.68052	0.64309
344	1.65071	1.27973	1.27623	1.16021	1.01547	0.81538	0.75498	0.67948	0.69	0.65205
343	1.65054	1.29158	1.29197	1.17452	1.02812	0.8293	0.76787	0.69108	0.69994	0.66144
342	1.64728	1.30336	1.30691	1.1881	1.04122	0.84156	0.77923	0.7013	0.71029	0.67122
341	1.64532	1.3167	1.32321	1.20292	1.05481	0.85671	0.79325	0.71392	0.7208	0.68116
340	1.64223	1.32836	1.34242	1.22038	1.06903	0.8703	0.80583	0.72525	0.7307	0.69052
339	1.63601	1.3436	1.36204	1.23822	1.08414	0.8849	0.81936	0.73742	0.74187	0.70107
338	1.63163	1.35631	1.38234	1.25667	1.10212	0.90032	0.83363	0.75027	0.75298	0.71157
337	1.62798	1.37062	1.40204	1.27458	1.11864	0.91467	0.84691	0.76222	0.76378	0.72177
336	1.6228	1.38536	1.4248	1.29528	1.13599	0.92951	0.86065	0.77459	0.77504	0.73242
335	1.6202	1.39995	1.44793	1.3163	1.15441	0.94452	0.87456	0.7871	0.78645	0.7432
334	1.61712	1.41294	1.47181	1.33801	1.17383	0.95946	0.88839	0.79955	0.79731	0.75345
333	1.61504	1.42931	1.49505	1.35913	1.19332	0.97496	0.90274	0.81247	0.80799	0.76355
332	1.61326	1.44484	1.52265	1.38423	1.21284	0.98969	0.91638	0.82474	0.81941	0.77435
331	1.61172	1.46002	1.5479	1.40718	1.23379	1.00631	0.93177	0.83859	0.83092	0.78522
330	1.61464	1.47573	1.57679	1.43344	1.25694	1.02126	0.94561	0.85105	0.84309	0.79672
329	1.6126	1.49162	1.60407	1.45824	1.27673	1.03757	0.96071	0.86464	0.85603	0.80895
328	1.61373	1.50633	1.63505	1.48641	1.30119	1.05484	0.97671	0.87904	0.86864	0.82087
327	1.61653	1.52295	1.66429	1.51299	1.32221	1.07033	0.99105	0.89195	0.88237	0.83384
326	1.61932	1.54062	1.69517	1.54107	1.34604	1.08846	1.00784	0.90705	0.89685	0.84752
325	1.61646	1.55636	1.73001	1.57274	1.3705	1.10693	1.02493	0.92244	0.91094	0.86083
324	1.61649	1.57378	1.76008	1.60007	1.39446	1.12604	1.04263	0.93836	0.92655	0.87559
323	1.61249	1.59366	1.79226	1.62933	1.41708	1.14502	1.0602	0.95418	0.94391	0.892
322	1.61207	1.61022	1.82543	1.65948	1.4428	1.16645	1.08004	0.97204	0.96144	0.90856
321	1.60623	1.62832	1.85478	1.68616	1.46612	1.1875	1.09954	0.98959	0.97958	0.9257
320	1.59963	1.64803	1.88751	1.71592	1.49148	1.20964	1.12004	1.00803	0.99845	0.94354
319	1.59401	1.66815	1.91866	1.74423	1.51473	1.23052	1.13937	1.02544	1.01865	0.96262
318	1.5813	1.68514	1.95235	1.77487	1.54054	1.25362	1.16076	1.04469	1.03937	0.9822
317	1.5736	1.704	1.98537	1.80488	1.56683	1.27758	1.18295	1.06465	1.06022	1.00191
316	1.55957	1.72336	2.01511	1.83192	1.59185	1.29884	1.20263	1.08236	1.08069	1.02126
315	1.54899	1.74267	2.04783	1.86166	1.61765	1.32038	1.22258	1.10032	1.10219	1.04157
314	1.53547	1.76172	2.0838	1.89436	1.64508	1.34399	1.24443	1.11999	1.12377	1.06196
313	1.52366	1.77938	2.11011	1.91828	1.67115	1.36439	1.26332	1.13699	1.14311	1.08023
312	1.51008	1.80026	2.14483	1.94984	1.69742	1.3852	1.28259	1.15433	1.16323	1.09925
311	1.49876	1.81903	2.17767	1.9797	1.72372	1.40471	1.30066	1.17059	1.18208	1.11707
310	1.49086	1.83956	2.20695	2.00632	1.74893	1.42465	1.31912	1.18721	1.20027	1.13425
309	1.4812	1.85827	2.23562	2.03238	1.77521	1.44341	1.33649	1.20284	1.21766	1.15069
308	1.47438	1.87944	2.2606	2.05509	1.80056	1.4605	1.35231	1.21708	1.23319	1.16537
307	1.47118	1.90023	2.29027	2.08206	1.82358	1.47692	1.36752	1.23077	1.24787	1.17924
306	1.46896	1.92129	2.31516	2.10469	1.84948	1.49435	1.38366	1.2453	1.26147	1.19209
305	1.47202	1.94383	2.34043	2.12767	1.87352	1.51021	1.39834	1.25851	1.27517	1.20504
304	1.47426	1.96732	2.36446	2.1495	1.8987	1.52449	1.41157	1.27041	1.28804	1.2172
303	1.48053	1.993	2.39141	2.17401	1.92424	1.54136	1.42718	1.28447	1.30217	1.23055
302	1.49105	2.01424	2.41582	2.1962	1.94569	1.55664	1.44133	1.2972	1.31515	1.24282
301	1.50345	2.03819	2.4372	2.21563	1.97208	1.57267	1.45617	1.31055	1.3275	1.25448
300	1.5182	2.06461	2.46736	2.24306	1.99681	1.58819	1.47055	1.32349	1.34225	1.26842

## Sheet: Supplementary Figure 13
Wavelength	Abs
nm	a.u.
	blank	0.01 mL	0.04 mL	0.1 mL	0.5 mL	2.0 mL
300	1.68402	1.651	1.68402	1.71704	1.666	1.73264
300.5	1.67586	1.643	1.67586	1.70872	1.659	1.72536
301	1.66668	1.634	1.66668	1.69936	1.649	1.71496
301.5	1.65444	1.622	1.65444	1.68688	1.636	1.70144
302	1.6422	1.61	1.6422	1.6744	1.624	1.68896
302.5	1.62996	1.598	1.62996	1.66192	1.611	1.67544
303	1.61874	1.587	1.61874	1.65048	1.599	1.66296
303.5	1.6065	1.575	1.6065	1.638	1.587	1.65048
304	1.59528	1.564	1.59528	1.62656	1.575	1.638
304.5	1.581	1.55	1.581	1.612	1.563	1.62552
305	1.56774	1.537	1.56774	1.59848	1.551	1.61304
305.5	1.55448	1.524	1.55448	1.58496	1.538	1.59952
306	1.54122	1.511	1.54122	1.57144	1.525	1.586
306.5	1.52796	1.498	1.52796	1.55792	1.513	1.57352
307	1.51674	1.487	1.51674	1.54648	1.499	1.55896
307.5	1.50654	1.477	1.50654	1.53608	1.485	1.5444
308	1.49532	1.466	1.49532	1.52464	1.47	1.5288
308.5	1.48104	1.452	1.48104	1.51008	1.455	1.5132
309	1.46982	1.441	1.46982	1.49864	1.441	1.49864
309.5	1.45554	1.427	1.45554	1.48408	1.427	1.48408
310	1.43922	1.411	1.43922	1.46744	1.411	1.46744
310.5	1.428	1.4	1.428	1.456	1.397	1.45288
311	1.41474	1.387	1.41474	1.44248	1.384	1.43936
311.5	1.40046	1.373	1.40046	1.42792	1.369	1.42376
312	1.38822	1.361	1.38822	1.41544	1.355	1.4092
312.5	1.377	1.35	1.377	1.404	1.342	1.39568
313	1.3617	1.335	1.3617	1.3884	1.329	1.38216
313.5	1.34742	1.321	1.34742	1.37384	1.315	1.3676
314	1.33314	1.307	1.33314	1.35928	1.299	1.35096
314.5	1.3209	1.295	1.3209	1.3468	1.285	1.3364
315	1.3056	1.28	1.3056	1.3312	1.27	1.3208
315.5	1.29234	1.267	1.29234	1.31768	1.253	1.30312
316	1.27908	1.254	1.27908	1.30416	1.238	1.28752
316.5	1.26582	1.241	1.26582	1.29064	1.223	1.27192
317	1.25154	1.227	1.25154	1.27608	1.209	1.25736
317.5	1.2393	1.215	1.2393	1.2636	1.193	1.24072
318	1.22604	1.202	1.22604	1.25008	1.181	1.22824
318.5	1.21278	1.189	1.21278	1.23656	1.166	1.21264
319	1.20054	1.177	1.20054	1.22408	1.153	1.19912
319.5	1.1883	1.165	1.1883	1.2116	1.139	1.18456
320	1.17606	1.153	1.17606	1.19912	1.126	1.17104
320.5	1.16382	1.141	1.16382	1.18664	1.113	1.15752
321	1.1526	1.13	1.1526	1.1752	1.1	1.144
321.5	1.14138	1.119	1.14138	1.16376	1.087	1.13048
322	1.13118	1.109	1.13118	1.15336	1.076	1.11904
322.5	1.11996	1.098	1.11996	1.14192	1.065	1.1076
323	1.10976	1.088	1.10976	1.13152	1.053	1.09512
323.5	1.09956	1.078	1.09956	1.12112	1.041	1.08264
324	1.09038	1.069	1.09038	1.11176	1.03	1.0712
324.5	1.07916	1.058	1.07916	1.10032	1.019	1.05976
325	1.071	1.05	1.071	1.092	1.008	1.04832
325.5	1.0608	1.04	1.0608	1.0816	0.997	1.03688
326	1.05162	1.031	1.05162	1.07224	0.988	1.02752
326.5	1.04244	1.022	1.04244	1.06288	0.979	1.01816
327	1.03326	1.013	1.03326	1.05352	0.97	1.0088
327.5	1.02408	1.004	1.02408	1.04416	0.961	0.99944
328	1.01592	0.996	1.01592	1.03584	0.952	0.99008
328.5	1.00878	0.989	1.00878	1.02856	0.944	0.98176
329	1.00062	0.981	1.00062	1.02024	0.935	0.9724
329.5	0.99348	0.974	0.99348	1.01296	0.927	0.96408
330	0.98532	0.966	0.98532	1.00464	0.92	0.9568
330.5	0.97818	0.959	0.97818	0.99736	0.912	0.94848
331	0.97002	0.951	0.97002	0.98904	0.904	0.94016
331.5	0.9639	0.945	0.9639	0.9828	0.898	0.93392
332	0.95676	0.938	0.95676	0.97552	0.892	0.92768
332.5	0.95064	0.932	0.95064	0.96928	0.886	0.92144
333	0.94452	0.926	0.94452	0.96304	0.88	0.9152
333.5	0.9384	0.92	0.9384	0.9568	0.874	0.90896
334	0.93228	0.914	0.93228	0.95056	0.867	0.90168
334.5	0.92718	0.909	0.92718	0.94536	0.86	0.8944
335	0.92106	0.903	0.92106	0.93912	0.854	0.88816
335.5	0.91494	0.897	0.91494	0.93288	0.849	0.88296
336	0.90882	0.891	0.90882	0.92664	0.843	0.87672
336.5	0.90372	0.886	0.90372	0.92144	0.838	0.87152
337	0.89862	0.881	0.89862	0.91624	0.834	0.86736
337.5	0.8925	0.875	0.8925	0.91	0.829	0.86216
338	0.8874	0.87	0.8874	0.9048	0.823	0.85592
338.5	0.8823	0.865	0.8823	0.8996	0.819	0.85176
339	0.87618	0.859	0.87618	0.89336	0.815	0.8476
339.5	0.87108	0.854	0.87108	0.88816	0.81	0.8424
340	0.86496	0.848	0.86496	0.88192	0.805	0.8372
340.5	0.86088	0.844	0.86088	0.87776	0.801	0.83304
341	0.85578	0.839	0.85578	0.87256	0.796	0.82784
341.5	0.84966	0.833	0.84966	0.86632	0.792	0.82368
342	0.84558	0.829	0.84558	0.86216	0.787	0.81848
342.5	0.83946	0.823	0.83946	0.85592	0.782	0.81328
343	0.83436	0.818	0.83436	0.85072	0.777	0.80808
343.5	0.83028	0.814	0.83028	0.84656	0.773	0.80392
344	0.82518	0.809	0.82518	0.84136	0.769	0.79976
344.5	0.8211	0.805	0.8211	0.8372	0.764	0.79456
345	0.81702	0.801	0.81702	0.83304	0.761	0.79144
345.5	0.81192	0.796	0.81192	0.82784	0.756	0.78624
346	0.80682	0.791	0.80682	0.82264	0.753	0.78312
346.5	0.80274	0.787	0.80274	0.81848	0.749	0.77896
347	0.79866	0.783	0.79866	0.81432	0.744	0.77376
347.5	0.7956	0.78	0.7956	0.8112	0.74	0.7696
348	0.79152	0.776	0.79152	0.80704	0.737	0.76648
348.5	0.78744	0.772	0.78744	0.80288	0.733	0.76232
349	0.78336	0.768	0.78336	0.79872	0.73	0.7592
349.5	0.7803	0.765	0.7803	0.7956	0.726	0.75504
350	0.77622	0.761	0.77622	0.79144	0.723	0.75192
350.5	0.77214	0.757	0.77214	0.78728	0.72	0.7488
351	0.76908	0.754	0.76908	0.78416	0.717	0.74568
351.5	0.76704	0.752	0.76704	0.78208	0.713	0.74152
352	0.76398	0.749	0.76398	0.77896	0.711	0.73944
352.5	0.76092	0.746	0.76092	0.77584	0.708	0.73632
353	0.75888	0.744	0.75888	0.77376	0.705	0.7332
353.5	0.75582	0.741	0.75582	0.77064	0.702	0.73008
354	0.75276	0.738	0.75276	0.76752	0.699	0.72696
354.5	0.7497	0.735	0.7497	0.7644	0.696	0.72384
355	0.74562	0.731	0.74562	0.76024	0.693	0.72072
355.5	0.74358	0.729	0.74358	0.75816	0.691	0.71864
356	0.7395	0.725	0.7395	0.754	0.688	0.71552
356.5	0.73644	0.722	0.73644	0.75088	0.685	0.7124
357	0.7344	0.72	0.7344	0.7488	0.682	0.70928
357.5	0.73134	0.717	0.73134	0.74568	0.68	0.7072
358	0.7293	0.715	0.7293	0.7436	0.677	0.70408
358.5	0.72624	0.712	0.72624	0.74048	0.675	0.702
359	0.7242	0.71	0.7242	0.7384	0.672	0.69888
359.5	0.72114	0.707	0.72114	0.73528	0.669	0.69576
360	0.71808	0.704	0.71808	0.73216	0.666	0.69264
360.5	0.71502	0.701	0.71502	0.72904	0.663	0.68952
361	0.71196	0.698	0.71196	0.72592	0.66	0.6864
361.5	0.70992	0.696	0.70992	0.72384	0.657	0.68328
362	0.70686	0.693	0.70686	0.72072	0.655	0.6812
362.5	0.7038	0.69	0.7038	0.7176	0.652	0.67808
363	0.70176	0.688	0.70176	0.71552	0.649	0.67496
363.5	0.6987	0.685	0.6987	0.7124	0.647	0.67288
364	0.69564	0.682	0.69564	0.70928	0.644	0.66976
364.5	0.6936	0.68	0.6936	0.7072	0.641	0.66664
365	0.69054	0.677	0.69054	0.70408	0.639	0.66456
365.5	0.6885	0.675	0.6885	0.702	0.636	0.66144
366	0.68544	0.672	0.68544	0.69888	0.634	0.65936
366.5	0.6834	0.67	0.6834	0.6968	0.631	0.65624
367	0.68034	0.667	0.68034	0.69368	0.628	0.65312
367.5	0.6783	0.665	0.6783	0.6916	0.626	0.65104
368	0.67524	0.662	0.67524	0.68848	0.624	0.64896
368.5	0.6732	0.66	0.6732	0.6864	0.621	0.64584
369	0.66912	0.656	0.66912	0.68224	0.618	0.64272
369.5	0.66708	0.654	0.66708	0.68016	0.616	0.64064
370	0.66402	0.651	0.66402	0.67704	0.612	0.63648
370.5	0.66096	0.648	0.66096	0.67392	0.61	0.6344
371	0.6579	0.645	0.6579	0.6708	0.608	0.63232
371.5	0.65484	0.642	0.65484	0.66768	0.605	0.6292
372	0.65178	0.639	0.65178	0.66456	0.602	0.62608
372.5	0.64872	0.636	0.64872	0.66144	0.599	0.62296
373	0.64464	0.632	0.64464	0.65728	0.596	0.61984
373.5	0.64158	0.629	0.64158	0.65416	0.593	0.61672
374	0.63852	0.626	0.63852	0.65104	0.591	0.61464
374.5	0.63546	0.623	0.63546	0.64792	0.588	0.61152
375	0.6324	0.62	0.6324	0.6448	0.586	0.60944
375.5	0.62934	0.617	0.62934	0.64168	0.583	0.60632
376	0.62628	0.614	0.62628	0.63856	0.58	0.6032
376.5	0.62322	0.611	0.62322	0.63544	0.578	0.60112
377	0.62016	0.608	0.62016	0.63232	0.575	0.598
377.5	0.6171	0.605	0.6171	0.6292	0.573	0.59592
378	0.61404	0.602	0.61404	0.62608	0.57	0.5928
378.5	0.61098	0.599	0.61098	0.62296	0.567	0.58968
379	0.60792	0.596	0.60792	0.61984	0.565	0.5876
379.5	0.60588	0.594	0.60588	0.61776	0.562	0.58448
380	0.60282	0.591	0.60282	0.61464	0.559	0.58136
380.5	0.59976	0.588	0.59976	0.61152	0.557	0.57928
381	0.5967	0.585	0.5967	0.6084	0.554	0.57616
381.5	0.59364	0.582	0.59364	0.60528	0.552	0.57408
382	0.59058	0.579	0.59058	0.60216	0.549	0.57096
382.5	0.58752	0.576	0.58752	0.59904	0.547	0.56888
383	0.58446	0.573	0.58446	0.59592	0.544	0.56576
383.5	0.58242	0.571	0.58242	0.59384	0.542	0.56368
384	0.57936	0.568	0.57936	0.59072	0.539	0.56056
384.5	0.5763	0.565	0.5763	0.5876	0.537	0.55848
385	0.57426	0.563	0.57426	0.58552	0.534	0.55536
385.5	0.5712	0.56	0.5712	0.5824	0.532	0.55328
386	0.56814	0.557	0.56814	0.57928	0.529	0.55016
386.5	0.5661	0.555	0.5661	0.5772	0.527	0.54808
387	0.56304	0.552	0.56304	0.57408	0.525	0.546
387.5	0.55998	0.549	0.55998	0.57096	0.522	0.54288
388	0.55794	0.547	0.55794	0.56888	0.52	0.5408
388.5	0.55488	0.544	0.55488	0.56576	0.518	0.53872
389	0.55284	0.542	0.55284	0.56368	0.516	0.53664
389.5	0.54978	0.539	0.54978	0.56056	0.513	0.53352
390	0.54672	0.536	0.54672	0.55744	0.511	0.53144
390.5	0.54468	0.534	0.54468	0.55536	0.509	0.52936
391	0.54162	0.531	0.54162	0.55224	0.506	0.52624
391.5	0.53958	0.529	0.53958	0.55016	0.504	0.52416
392	0.53652	0.526	0.53652	0.54704	0.502	0.52208
392.5	0.53346	0.523	0.53346	0.54392	0.5	0.52
393	0.53142	0.521	0.53142	0.54184	0.498	0.51792
393.5	0.52836	0.518	0.52836	0.53872	0.495	0.5148
394	0.5253	0.515	0.5253	0.5356	0.493	0.51272
394.5	0.52326	0.513	0.52326	0.53352	0.491	0.51064
395	0.5202	0.51	0.5202	0.5304	0.489	0.50856
395.5	0.51714	0.507	0.51714	0.52728	0.487	0.50648
396	0.5151	0.505	0.5151	0.5252	0.485	0.5044
396.5	0.51204	0.502	0.51204	0.52208	0.483	0.50232
397	0.51	0.5	0.51	0.52	0.481	0.50024
397.5	0.50694	0.497	0.50694	0.51688	0.479	0.49816
398	0.5049	0.495	0.5049	0.5148	0.477	0.49608
398.5	0.50184	0.492	0.50184	0.51168	0.475	0.494
399	0.4998	0.49	0.4998	0.5096	0.473	0.49192
399.5	0.49674	0.487	0.49674	0.50648	0.471	0.48984
400	0.4947	0.485	0.4947	0.5044	0.469	0.48776
400.5	0.49164	0.482	0.49164	0.50128	0.467	0.48568
401	0.4896	0.48	0.4896	0.4992	0.465	0.4836
401.5	0.48654	0.477	0.48654	0.49608	0.464	0.48256
402	0.48348	0.474	0.48348	0.49296	0.462	0.48048
402.5	0.48144	0.472	0.48144	0.49088	0.46	0.4784
403	0.47838	0.469	0.47838	0.48776	0.458	0.47632
403.5	0.47634	0.467	0.47634	0.48568	0.456	0.47424
404	0.4743	0.465	0.4743	0.4836	0.454	0.47216
404.5	0.47124	0.462	0.47124	0.48048	0.452	0.47008
405	0.4692	0.46	0.4692	0.4784	0.45	0.468
405.5	0.46614	0.457	0.46614	0.47528	0.449	0.46696
406	0.4641	0.455	0.4641	0.4732	0.447	0.46488
406.5	0.46206	0.453	0.46206	0.47112	0.445	0.4628
407	0.46002	0.451	0.46002	0.46904	0.443	0.46072
407.5	0.45696	0.448	0.45696	0.46592	0.441	0.45864
408	0.45492	0.446	0.45492	0.46384	0.439	0.45656
408.5	0.45288	0.444	0.45288	0.46176	0.437	0.45448
409	0.44982	0.441	0.44982	0.45864	0.435	0.4524
409.5	0.44778	0.439	0.44778	0.45656	0.433	0.45032
410	0.44574	0.437	0.44574	0.45448	0.431	0.44824
410.5	0.44268	0.434	0.44268	0.45136	0.429	0.44616
411	0.44064	0.432	0.44064	0.44928	0.427	0.44408
411.5	0.4386	0.43	0.4386	0.4472	0.425	0.442
412	0.43656	0.428	0.43656	0.44512	0.423	0.43992
412.5	0.43452	0.426	0.43452	0.44304	0.421	0.43784
413	0.43146	0.423	0.43146	0.43992	0.419	0.43576
413.5	0.42942	0.421	0.42942	0.43784	0.417	0.43368
414	0.42738	0.419	0.42738	0.43576	0.415	0.4316
414.5	0.42534	0.417	0.42534	0.43368	0.413	0.42952
415	0.4233	0.415	0.4233	0.4316	0.411	0.42744
415.5	0.42126	0.413	0.42126	0.42952	0.409	0.42536
416	0.41922	0.411	0.41922	0.42744	0.407	0.42328
416.5	0.41718	0.409	0.41718	0.42536	0.405	0.4212
417	0.41514	0.407	0.41514	0.42328	0.403	0.41912
417.5	0.41208	0.404	0.41208	0.42016	0.401	0.41704
418	0.41004	0.402	0.41004	0.41808	0.399	0.41496
418.5	0.408	0.4	0.408	0.416	0.397	0.41288
419	0.40596	0.398	0.40596	0.41392	0.395	0.4108
419.5	0.40494	0.397	0.40494	0.41288	0.394	0.40976
420	0.4029	0.395	0.4029	0.4108	0.392	0.40768
420.5	0.40086	0.393	0.40086	0.40872	0.39	0.4056
421	0.39882	0.391	0.39882	0.40664	0.388	0.40352
421.5	0.39678	0.389	0.39678	0.40456	0.387	0.40248
422	0.39474	0.387	0.39474	0.40248	0.385	0.4004
422.5	0.39372	0.386	0.39372	0.40144	0.383	0.39832
423	0.39168	0.384	0.39168	0.39936	0.382	0.39728
423.5	0.38964	0.382	0.38964	0.39728	0.38	0.3952
424	0.38862	0.381	0.38862	0.39624	0.379	0.39416
424.5	0.38658	0.379	0.38658	0.39416	0.377	0.39208
425	0.38454	0.377	0.38454	0.39208	0.376	0.39104
425.5	0.38352	0.376	0.38352	0.39104	0.375	0.39
426	0.38148	0.374	0.38148	0.38896	0.373	0.38792
426.5	0.38046	0.373	0.38046	0.38792	0.372	0.38688
427	0.37944	0.372	0.37944	0.38688	0.371	0.38584
427.5	0.3774	0.37	0.3774	0.3848	0.37	0.3848
428	0.37638	0.369	0.37638	0.38376	0.368	0.38272
428.5	0.37434	0.367	0.37434	0.38168	0.367	0.38168
429	0.37332	0.366	0.37332	0.38064	0.366	0.38064
429.5	0.37128	0.364	0.37128	0.37856	0.365	0.3796
430	0.37026	0.363	0.37026	0.37752	0.364	0.37856
430.5	0.36924	0.362	0.36924	0.37648	0.363	0.37752
431	0.36822	0.361	0.36822	0.37544	0.362	0.37648
431.5	0.3672	0.36	0.3672	0.3744	0.361	0.37544
432	0.36618	0.359	0.36618	0.37336	0.36	0.3744
432.5	0.36516	0.358	0.36516	0.37232	0.36	0.3744
433	0.36312	0.356	0.36312	0.37024	0.359	0.37336
433.5	0.3621	0.355	0.3621	0.3692	0.358	0.37232
434	0.36108	0.354	0.36108	0.36816	0.358	0.37232
434.5	0.36006	0.353	0.36006	0.36712	0.357	0.37128
435	0.35904	0.352	0.35904	0.36608	0.356	0.37024
435.5	0.35904	0.352	0.35904	0.36608	0.356	0.37024
436	0.35802	0.351	0.35802	0.36504	0.355	0.3692
436.5	0.357	0.35	0.357	0.364	0.354	0.36816
437	0.35598	0.349	0.35598	0.36296	0.354	0.36816
437.5	0.35496	0.348	0.35496	0.36192	0.353	0.36712
438	0.35394	0.347	0.35394	0.36088	0.353	0.36712
438.5	0.35292	0.346	0.35292	0.35984	0.352	0.36608
439	0.3519	0.345	0.3519	0.3588	0.351	0.36504
439.5	0.35088	0.344	0.35088	0.35776	0.351	0.36504
440	0.34986	0.343	0.34986	0.35672	0.35	0.364
440.5	0.34884	0.342	0.34884	0.35568	0.35	0.364
441	0.34782	0.341	0.34782	0.35464	0.349	0.36296
441.5	0.3468	0.34	0.3468	0.3536	0.349	0.36296
442	0.34578	0.339	0.34578	0.35256	0.348	0.36192
442.5	0.34476	0.338	0.34476	0.35152	0.348	0.36192
443	0.34476	0.338	0.34476	0.35152	0.348	0.36192
443.5	0.34374	0.337	0.34374	0.35048	0.347	0.36088
444	0.34272	0.336	0.34272	0.34944	0.347	0.36088
444.5	0.3417	0.335	0.3417	0.3484	0.347	0.36088
445	0.34068	0.334	0.34068	0.34736	0.346	0.35984
445.5	0.33966	0.333	0.33966	0.34632	0.346	0.35984
446	0.33966	0.333	0.33966	0.34632	0.346	0.35984
446.5	0.33864	0.332	0.33864	0.34528	0.345	0.3588
447	0.33762	0.331	0.33762	0.34424	0.345	0.3588
447.5	0.3366	0.33	0.3366	0.3432	0.345	0.3588
448	0.3366	0.33	0.3366	0.3432	0.345	0.3588
448.5	0.33558	0.329	0.33558	0.34216	0.345	0.3588
449	0.33456	0.328	0.33456	0.34112	0.344	0.35776
449.5	0.33456	0.328	0.33456	0.34112	0.344	0.35776
450	0.33354	0.327	0.33354	0.34008	0.344	0.35776
450.5	0.33252	0.326	0.33252	0.33904	0.344	0.35776
451	0.33252	0.326	0.33252	0.33904	0.344	0.35776
451.5	0.3315	0.325	0.3315	0.338	0.344	0.35776
452	0.3315	0.325	0.3315	0.338	0.343	0.35672
452.5	0.33048	0.324	0.33048	0.33696	0.343	0.35672
453	0.33048	0.324	0.33048	0.33696	0.343	0.35672
453.5	0.32946	0.323	0.32946	0.33592	0.343	0.35672
454	0.32946	0.323	0.32946	0.33592	0.343	0.35672
454.5	0.32946	0.323	0.32946	0.33592	0.343	0.35672
455	0.32844	0.322	0.32844	0.33488	0.343	0.35672
455.5	0.32844	0.322	0.32844	0.33488	0.343	0.35672
456	0.32844	0.322	0.32844	0.33488	0.343	0.35672
456.5	0.32742	0.321	0.32742	0.33384	0.343	0.35672
457	0.32742	0.321	0.32742	0.33384	0.343	0.35672
457.5	0.32742	0.321	0.32742	0.33384	0.343	0.35672
458	0.32742	0.321	0.32742	0.33384	0.343	0.35672
458.5	0.3264	0.32	0.3264	0.3328	0.343	0.35672
459	0.3264	0.32	0.3264	0.3328	0.343	0.35672
459.5	0.3264	0.32	0.3264	0.3328	0.344	0.35776
460	0.3264	0.32	0.3264	0.3328	0.344	0.35776
460.5	0.3264	0.32	0.3264	0.3328	0.344	0.35776
461	0.3264	0.32	0.3264	0.3328	0.344	0.35776
461.5	0.3264	0.32	0.3264	0.3328	0.344	0.35776
462	0.3264	0.32	0.3264	0.3328	0.344	0.35776
462.5	0.3264	0.32	0.3264	0.3328	0.344	0.35776
463	0.3264	0.32	0.3264	0.3328	0.345	0.3588
463.5	0.3264	0.32	0.3264	0.3328	0.345	0.3588
464	0.3264	0.32	0.3264	0.3328	0.345	0.3588
464.5	0.3264	0.32	0.3264	0.3328	0.345	0.3588
465	0.3264	0.32	0.3264	0.3328	0.346	0.35984
465.5	0.3264	0.32	0.3264	0.3328	0.346	0.35984
466	0.3264	0.32	0.3264	0.3328	0.346	0.35984
466.5	0.32742	0.321	0.32742	0.33384	0.346	0.35984
467	0.32742	0.321	0.32742	0.33384	0.347	0.36088
467.5	0.32742	0.321	0.32742	0.33384	0.347	0.36088
468	0.32742	0.321	0.32742	0.33384	0.347	0.36088
468.5	0.32742	0.321	0.32742	0.33384	0.347	0.36088
469	0.32742	0.321	0.32742	0.33384	0.347	0.36088
469.5	0.32844	0.322	0.32844	0.33488	0.348	0.36192
470	0.32844	0.322	0.32844	0.33488	0.348	0.36192
470.5	0.32844	0.322	0.32844	0.33488	0.348	0.36192
471	0.32946	0.323	0.32946	0.33592	0.349	0.36296
471.5	0.32946	0.323	0.32946	0.33592	0.349	0.36296
472	0.32946	0.323	0.32946	0.33592	0.349	0.36296
472.5	0.33048	0.324	0.33048	0.33696	0.35	0.364
473	0.33048	0.324	0.33048	0.33696	0.35	0.364
473.5	0.33048	0.324	0.33048	0.33696	0.35	0.364
474	0.3315	0.325	0.3315	0.338	0.351	0.36504
474.5	0.3315	0.325	0.3315	0.338	0.351	0.36504
475	0.3315	0.325	0.3315	0.338	0.351	0.36504
475.5	0.33252	0.326	0.33252	0.33904	0.351	0.36504
476	0.33252	0.326	0.33252	0.33904	0.352	0.36608
476.5	0.33252	0.326	0.33252	0.33904	0.352	0.36608
477	0.33354	0.327	0.33354	0.34008	0.352	0.36608
477.5	0.33354	0.327	0.33354	0.34008	0.353	0.36712
478	0.33354	0.327	0.33354	0.34008	0.353	0.36712
478.5	0.33456	0.328	0.33456	0.34112	0.353	0.36712
479	0.33456	0.328	0.33456	0.34112	0.354	0.36816
479.5	0.33456	0.328	0.33456	0.34112	0.354	0.36816
480	0.33558	0.329	0.33558	0.34216	0.354	0.36816
480.5	0.33558	0.329	0.33558	0.34216	0.354	0.36816
481	0.33558	0.329	0.33558	0.34216	0.355	0.3692
481.5	0.3366	0.33	0.3366	0.3432	0.355	0.3692
482	0.3366	0.33	0.3366	0.3432	0.355	0.3692
482.5	0.3366	0.33	0.3366	0.3432	0.355	0.3692
483	0.3366	0.33	0.3366	0.3432	0.356	0.37024
483.5	0.33762	0.331	0.33762	0.34424	0.356	0.37024
484	0.33762	0.331	0.33762	0.34424	0.356	0.37024
484.5	0.33762	0.331	0.33762	0.34424	0.356	0.37024
485	0.33762	0.331	0.33762	0.34424	0.357	0.37128
485.5	0.33864	0.332	0.33864	0.34528	0.357	0.37128
486	0.33864	0.332	0.33864	0.34528	0.357	0.37128
486.5	0.33864	0.332	0.33864	0.34528	0.357	0.37128
487	0.33966	0.333	0.33966	0.34632	0.357	0.37128
487.5	0.33966	0.333	0.33966	0.34632	0.357	0.37128
488	0.33966	0.333	0.33966	0.34632	0.358	0.37232
488.5	0.33966	0.333	0.33966	0.34632	0.358	0.37232
489	0.33966	0.333	0.33966	0.34632	0.358	0.37232
489.5	0.33966	0.333	0.33966	0.34632	0.358	0.37232
490	0.33966	0.333	0.33966	0.34632	0.358	0.37232
490.5	0.33966	0.333	0.33966	0.34632	0.358	0.37232
491	0.33966	0.333	0.33966	0.34632	0.358	0.37232
491.5	0.33966	0.333	0.33966	0.34632	0.358	0.37232
492	0.33966	0.333	0.33966	0.34632	0.358	0.37232
492.5	0.34068	0.334	0.34068	0.34736	0.358	0.37232
493	0.34068	0.334	0.34068	0.34736	0.358	0.37232
493.5	0.34068	0.334	0.34068	0.34736	0.358	0.37232
494	0.34068	0.334	0.34068	0.34736	0.358	0.37232
494.5	0.34068	0.334	0.34068	0.34736	0.358	0.37232
495	0.33966	0.333	0.33966	0.34632	0.358	0.37232
495.5	0.33966	0.333	0.33966	0.34632	0.358	0.37232
496	0.33966	0.333	0.33966	0.34632	0.358	0.37232
496.5	0.33966	0.333	0.33966	0.34632	0.358	0.37232
497	0.33966	0.333	0.33966	0.34632	0.358	0.37232
497.5	0.33966	0.333	0.33966	0.34632	0.358	0.37232
498	0.33966	0.333	0.33966	0.34632	0.357	0.37128
498.5	0.33966	0.333	0.33966	0.34632	0.357	0.37128
499	0.33966	0.333	0.33966	0.34632	0.357	0.37128
499.5	0.33966	0.333	0.33966	0.34632	0.357	0.37128
500	0.33966	0.333	0.33966	0.34632	0.357	0.37128
500.5	0.33966	0.333	0.33966	0.34632	0.356	0.37024
501	0.33966	0.333	0.33966	0.34632	0.356	0.37024
501.5	0.33966	0.333	0.33966	0.34632	0.356	0.37024
502	0.33864	0.332	0.33864	0.34528	0.356	0.37024
502.5	0.33864	0.332	0.33864	0.34528	0.355	0.3692
503	0.33864	0.332	0.33864	0.34528	0.355	0.3692
503.5	0.33864	0.332	0.33864	0.34528	0.354	0.36816
504	0.33762	0.331	0.33762	0.34424	0.354	0.36816
504.5	0.33762	0.331	0.33762	0.34424	0.354	0.36816
505	0.33762	0.331	0.33762	0.34424	0.353	0.36712
505.5	0.3366	0.33	0.3366	0.3432	0.353	0.36712
506	0.3366	0.33	0.3366	0.3432	0.352	0.36608
506.5	0.3366	0.33	0.3366	0.3432	0.352	0.36608
507	0.3366	0.33	0.3366	0.3432	0.351	0.36504
507.5	0.33558	0.329	0.33558	0.34216	0.351	0.36504
508	0.33558	0.329	0.33558	0.34216	0.35	0.364
508.5	0.33456	0.328	0.33456	0.34112	0.35	0.364
509	0.33456	0.328	0.33456	0.34112	0.349	0.36296
509.5	0.33354	0.327	0.33354	0.34008	0.349	0.36296
510	0.33354	0.327	0.33354	0.34008	0.348	0.36192
510.5	0.33252	0.326	0.33252	0.33904	0.348	0.36192
511	0.33252	0.326	0.33252	0.33904	0.347	0.36088
511.5	0.3315	0.325	0.3315	0.338	0.346	0.35984
512	0.33048	0.324	0.33048	0.33696	0.346	0.35984
512.5	0.33048	0.324	0.33048	0.33696	0.345	0.3588
513	0.32946	0.323	0.32946	0.33592	0.344	0.35776
513.5	0.32844	0.322	0.32844	0.33488	0.344	0.35776
514	0.32844	0.322	0.32844	0.33488	0.343	0.35672
514.5	0.32742	0.321	0.32742	0.33384	0.342	0.35568
515	0.3264	0.32	0.3264	0.3328	0.342	0.35568
515.5	0.32538	0.319	0.32538	0.33176	0.341	0.35464
516	0.32538	0.319	0.32538	0.33176	0.34	0.3536
516.5	0.32436	0.318	0.32436	0.33072	0.34	0.3536
517	0.32334	0.317	0.32334	0.32968	0.339	0.35256
517.5	0.32232	0.316	0.32232	0.32864	0.338	0.35152
518	0.32232	0.316	0.32232	0.32864	0.338	0.35152
518.5	0.3213	0.315	0.3213	0.3276	0.337	0.35048
519	0.32028	0.314	0.32028	0.32656	0.336	0.34944
519.5	0.31926	0.313	0.31926	0.32552	0.336	0.34944
520	0.31824	0.312	0.31824	0.32448	0.335	0.3484
520.5	0.31722	0.311	0.31722	0.32344	0.335	0.3484
521	0.3162	0.31	0.3162	0.3224	0.334	0.34736
521.5	0.3162	0.31	0.3162	0.3224	0.333	0.34632
522	0.31518	0.309	0.31518	0.32136	0.333	0.34632
522.5	0.31416	0.308	0.31416	0.32032	0.332	0.34528
523	0.31314	0.307	0.31314	0.31928	0.331	0.34424
523.5	0.31212	0.306	0.31212	0.31824	0.331	0.34424
524	0.3111	0.305	0.3111	0.3172	0.33	0.3432
524.5	0.31008	0.304	0.31008	0.31616	0.329	0.34216
525	0.30906	0.303	0.30906	0.31512	0.329	0.34216
525.5	0.30804	0.302	0.30804	0.31408	0.328	0.34112
526	0.30702	0.301	0.30702	0.31304	0.327	0.34008
526.5	0.306	0.3	0.306	0.312	0.327	0.34008
527	0.30498	0.299	0.30498	0.31096	0.326	0.33904
527.5	0.30396	0.298	0.30396	0.30992	0.325	0.338
528	0.30294	0.297	0.30294	0.30888	0.325	0.338
528.5	0.30192	0.296	0.30192	0.30784	0.324	0.33696
529	0.3009	0.295	0.3009	0.3068	0.323	0.33592
529.5	0.29988	0.294	0.29988	0.30576	0.323	0.33592
530	0.29886	0.293	0.29886	0.30472	0.322	0.33488
530.5	0.29682	0.291	0.29682	0.30264	0.321	0.33384
531	0.2958	0.29	0.2958	0.3016	0.32	0.3328
531.5	0.29478	0.289	0.29478	0.30056	0.319	0.33176
532	0.29376	0.288	0.29376	0.29952	0.319	0.33176
532.5	0.29274	0.287	0.29274	0.29848	0.318	0.33072
533	0.29172	0.286	0.29172	0.29744	0.317	0.32968
533.5	0.2907	0.285	0.2907	0.2964	0.316	0.32864
534	0.28968	0.284	0.28968	0.29536	0.315	0.3276
534.5	0.28764	0.282	0.28764	0.29328	0.314	0.32656
535	0.28662	0.281	0.28662	0.29224	0.314	0.32656
535.5	0.2856	0.28	0.2856	0.2912	0.313	0.32552
536	0.28356	0.278	0.28356	0.28912	0.312	0.32448
536.5	0.28254	0.277	0.28254	0.28808	0.311	0.32344
537	0.28152	0.276	0.28152	0.28704	0.31	0.3224
537.5	0.27948	0.274	0.27948	0.28496	0.309	0.32136
538	0.27846	0.273	0.27846	0.28392	0.308	0.32032
538.5	0.27744	0.272	0.27744	0.28288	0.306	0.31824
539	0.27642	0.271	0.27642	0.28184	0.305	0.3172
539.5	0.27438	0.269	0.27438	0.27976	0.304	0.31616
540	0.27336	0.268	0.27336	0.27872	0.303	0.31512
540.5	0.27234	0.267	0.27234	0.27768	0.302	0.31408
541	0.2703	0.265	0.2703	0.2756	0.301	0.31304
541.5	0.26928	0.264	0.26928	0.27456	0.3	0.312
542	0.26826	0.263	0.26826	0.27352	0.299	0.31096
542.5	0.26622	0.261	0.26622	0.27144	0.297	0.30888
543	0.2652	0.26	0.2652	0.2704	0.296	0.30784
543.5	0.26418	0.259	0.26418	0.26936	0.295	0.3068
544	0.26214	0.257	0.26214	0.26728	0.293	0.30472
544.5	0.26112	0.256	0.26112	0.26624	0.292	0.30368
545	0.25908	0.254	0.25908	0.26416	0.291	0.30264
545.5	0.25806	0.253	0.25806	0.26312	0.289	0.30056
546	0.25602	0.251	0.25602	0.26104	0.288	0.29952
546.5	0.255	0.25	0.255	0.26	0.286	0.29744
547	0.25296	0.248	0.25296	0.25792	0.285	0.2964
547.5	0.25194	0.247	0.25194	0.25688	0.283	0.29432
548	0.2499	0.245	0.2499	0.2548	0.282	0.29328
548.5	0.24888	0.244	0.24888	0.25376	0.28	0.2912
549	0.24684	0.242	0.24684	0.25168	0.278	0.28912
549.5	0.24582	0.241	0.24582	0.25064	0.277	0.28808
550	0.24378	0.239	0.24378	0.24856	0.275	0.286
550.5	0.24174	0.237	0.24174	0.24648	0.274	0.28496
551	0.24072	0.236	0.24072	0.24544	0.272	0.28288
551.5	0.23868	0.234	0.23868	0.24336	0.27	0.2808
552	0.23766	0.233	0.23766	0.24232	0.268	0.27872
552.5	0.23562	0.231	0.23562	0.24024	0.267	0.27768
553	0.23358	0.229	0.23358	0.23816	0.265	0.2756
553.5	0.23256	0.228	0.23256	0.23712	0.263	0.27352
554	0.23052	0.226	0.23052	0.23504	0.261	0.27144
554.5	0.22848	0.224	0.22848	0.23296	0.259	0.26936
555	0.22746	0.223	0.22746	0.23192	0.258	0.26832
555.5	0.22542	0.221	0.22542	0.22984	0.256	0.26624
556	0.2244	0.22	0.2244	0.2288	0.254	0.26416
556.5	0.22236	0.218	0.22236	0.22672	0.252	0.26208
557	0.22032	0.216	0.22032	0.22464	0.25	0.26
557.5	0.2193	0.215	0.2193	0.2236	0.248	0.25792
558	0.21726	0.213	0.21726	0.22152	0.246	0.25584
558.5	0.21522	0.211	0.21522	0.21944	0.245	0.2548
559	0.2142	0.21	0.2142	0.2184	0.243	0.25272
559.5	0.21216	0.208	0.21216	0.21632	0.241	0.25064
560	0.21012	0.206	0.21012	0.21424	0.239	0.24856
560.5	0.2091	0.205	0.2091	0.2132	0.237	0.24648
561	0.20706	0.203	0.20706	0.21112	0.235	0.2444
561.5	0.20502	0.201	0.20502	0.20904	0.233	0.24232
562	0.204	0.2	0.204	0.208	0.231	0.24024
562.5	0.20196	0.198	0.20196	0.20592	0.229	0.23816
563	0.20094	0.197	0.20094	0.20488	0.227	0.23608
563.5	0.1989	0.195	0.1989	0.2028	0.226	0.23504
564	0.19686	0.193	0.19686	0.20072	0.224	0.23296
564.5	0.19584	0.192	0.19584	0.19968	0.222	0.23088
565	0.1938	0.19	0.1938	0.1976	0.22	0.2288
565.5	0.19278	0.189	0.19278	0.19656	0.218	0.22672
566	0.19074	0.187	0.19074	0.19448	0.216	0.22464
566.5	0.18972	0.186	0.18972	0.19344	0.215	0.2236
567	0.18768	0.184	0.18768	0.19136	0.213	0.22152
567.5	0.18666	0.183	0.18666	0.19032	0.211	0.21944
568	0.18564	0.182	0.18564	0.18928	0.21	0.2184
568.5	0.1836	0.18	0.1836	0.1872	0.208	0.21632
569	0.18258	0.179	0.18258	0.18616	0.207	0.21528
569.5	0.18156	0.178	0.18156	0.18512	0.205	0.2132
570	0.17952	0.176	0.17952	0.18304	0.203	0.21112
570.5	0.1785	0.175	0.1785	0.182	0.202	0.21008
571	0.17748	0.174	0.17748	0.18096	0.201	0.20904
571.5	0.17646	0.173	0.17646	0.17992	0.199	0.20696
572	0.17442	0.171	0.17442	0.17784	0.198	0.20592
572.5	0.1734	0.17	0.1734	0.1768	0.196	0.20384
573	0.17238	0.169	0.17238	0.17576	0.195	0.2028
573.5	0.17136	0.168	0.17136	0.17472	0.193	0.20072
574	0.17034	0.167	0.17034	0.17368	0.192	0.19968
574.5	0.16932	0.166	0.16932	0.17264	0.191	0.19864
575	0.1683	0.165	0.1683	0.1716	0.189	0.19656
575.5	0.16626	0.163	0.16626	0.16952	0.188	0.19552
576	0.16524	0.162	0.16524	0.16848	0.186	0.19344
576.5	0.16422	0.161	0.16422	0.16744	0.185	0.1924
577	0.1632	0.16	0.1632	0.1664	0.184	0.19136
577.5	0.16218	0.159	0.16218	0.16536	0.183	0.19032
578	0.16116	0.158	0.16116	0.16432	0.181	0.18824
578.5	0.16014	0.157	0.16014	0.16328	0.18	0.1872
579	0.15912	0.156	0.15912	0.16224	0.179	0.18616
579.5	0.1581	0.155	0.1581	0.1612	0.178	0.18512
580	0.15708	0.154	0.15708	0.16016	0.176	0.18304
580.5	0.15606	0.153	0.15606	0.15912	0.175	0.182
581	0.15504	0.152	0.15504	0.15808	0.174	0.18096
581.5	0.15402	0.151	0.15402	0.15704	0.173	0.17992
582	0.153	0.15	0.153	0.156	0.172	0.17888
582.5	0.15198	0.149	0.15198	0.15496	0.17	0.1768
583	0.15096	0.148	0.15096	0.15392	0.169	0.17576
583.5	0.14994	0.147	0.14994	0.15288	0.168	0.17472
584	0.14892	0.146	0.14892	0.15184	0.167	0.17368
584.5	0.1479	0.145	0.1479	0.1508	0.166	0.17264
585	0.14688	0.144	0.14688	0.14976	0.165	0.1716
585.5	0.14586	0.143	0.14586	0.14872	0.164	0.17056
586	0.14586	0.143	0.14586	0.14872	0.163	0.16952
586.5	0.14484	0.142	0.14484	0.14768	0.162	0.16848
587	0.14382	0.141	0.14382	0.14664	0.161	0.16744
587.5	0.1428	0.14	0.1428	0.1456	0.16	0.1664
588	0.14178	0.139	0.14178	0.14456	0.159	0.16536
588.5	0.14076	0.138	0.14076	0.14352	0.158	0.16432
589	0.14076	0.138	0.14076	0.14352	0.157	0.16328
589.5	0.13974	0.137	0.13974	0.14248	0.156	0.16224
590	0.13872	0.136	0.13872	0.14144	0.155	0.1612
590.5	0.1377	0.135	0.1377	0.1404	0.154	0.16016
591	0.13668	0.134	0.13668	0.13936	0.153	0.15912
591.5	0.13566	0.133	0.13566	0.13832	0.152	0.15808
592	0.13566	0.133	0.13566	0.13832	0.152	0.15808
592.5	0.13464	0.132	0.13464	0.13728	0.151	0.15704
593	0.13362	0.131	0.13362	0.13624	0.15	0.156
593.5	0.1326	0.13	0.1326	0.1352	0.149	0.15496
594	0.1326	0.13	0.1326	0.1352	0.148	0.15392
594.5	0.13158	0.129	0.13158	0.13416	0.147	0.15288
595	0.13056	0.128	0.13056	0.13312	0.147	0.15288
595.5	0.12954	0.127	0.12954	0.13208	0.146	0.15184
596	0.12954	0.127	0.12954	0.13208	0.145	0.1508
596.5	0.12852	0.126	0.12852	0.13104	0.144	0.14976
597	0.1275	0.125	0.1275	0.13	0.143	0.14872
597.5	0.12648	0.124	0.12648	0.12896	0.143	0.14872
598	0.12648	0.124	0.12648	0.12896	0.142	0.14768
598.5	0.12546	0.123	0.12546	0.12792	0.141	0.14664
599	0.12444	0.122	0.12444	0.12688	0.14	0.1456
599.5	0.12342	0.121	0.12342	0.12584	0.139	0.14456
600	0.12342	0.121	0.12342	0.12584	0.139	0.14456
600.5	0.1224	0.12	0.1224	0.1248	0.138	0.14352
601	0.12138	0.119	0.12138	0.12376	0.137	0.14248
601.5	0.12138	0.119	0.12138	0.12376	0.136	0.14144
602	0.12036	0.118	0.12036	0.12272	0.136	0.14144
602.5	0.11934	0.117	0.11934	0.12168	0.135	0.1404
603	0.11832	0.116	0.11832	0.12064	0.134	0.13936
603.5	0.11832	0.116	0.11832	0.12064	0.134	0.13936
604	0.1173	0.115	0.1173	0.1196	0.133	0.13832
604.5	0.11628	0.114	0.11628	0.11856	0.132	0.13728
605	0.11526	0.113	0.11526	0.11752	0.131	0.13624
605.5	0.11526	0.113	0.11526	0.11752	0.131	0.13624
606	0.11424	0.112	0.11424	0.11648	0.13	0.1352
606.5	0.11322	0.111	0.11322	0.11544	0.129	0.13416
607	0.11322	0.111	0.11322	0.11544	0.129	0.13416
607.5	0.1122	0.11	0.1122	0.1144	0.128	0.13312
608	0.11118	0.109	0.11118	0.11336	0.127	0.13208
608.5	0.11118	0.109	0.11118	0.11336	0.127	0.13208
609	0.11016	0.108	0.11016	0.11232	0.126	0.13104
609.5	0.10914	0.107	0.10914	0.11128	0.125	0.13
610	0.10914	0.107	0.10914	0.11128	0.125	0.13
610.5	0.10812	0.106	0.10812	0.11024	0.124	0.12896
611	0.1071	0.105	0.1071	0.1092	0.123	0.12792
611.5	0.1071	0.105	0.1071	0.1092	0.123	0.12792
612	0.10608	0.104	0.10608	0.10816	0.122	0.12688
612.5	0.10506	0.103	0.10506	0.10712	0.122	0.12688
613	0.10506	0.103	0.10506	0.10712	0.121	0.12584
613.5	0.10404	0.102	0.10404	0.10608	0.12	0.1248
614	0.10404	0.102	0.10404	0.10608	0.12	0.1248
614.5	0.10302	0.101	0.10302	0.10504	0.119	0.12376
615	0.102	0.1	0.102	0.104	0.118	0.12272
615.5	0.102	0.1	0.102	0.104	0.118	0.12272
616	0.10098	0.099	0.10098	0.10296	0.117	0.12168
616.5	0.10098	0.099	0.10098	0.10296	0.117	0.12168
617	0.09996	0.098	0.09996	0.10192	0.116	0.12064
617.5	0.09894	0.097	0.09894	0.10088	0.116	0.12064
618	0.09894	0.097	0.09894	0.10088	0.115	0.1196
618.5	0.09792	0.096	0.09792	0.09984	0.114	0.11856
619	0.09792	0.096	0.09792	0.09984	0.114	0.11856
619.5	0.0969	0.095	0.0969	0.0988	0.113	0.11752
620	0.09588	0.094	0.09588	0.09776	0.113	0.11752
620.5	0.09588	0.094	0.09588	0.09776	0.112	0.11648
621	0.09486	0.093	0.09486	0.09672	0.111	0.11544
621.5	0.09486	0.093	0.09486	0.09672	0.111	0.11544
622	0.09384	0.092	0.09384	0.09568	0.11	0.1144
622.5	0.09282	0.091	0.09282	0.09464	0.109	0.11336
623	0.09282	0.091	0.09282	0.09464	0.109	0.11336
623.5	0.0918	0.09	0.0918	0.0936	0.108	0.11232
624	0.0918	0.09	0.0918	0.0936	0.108	0.11232
624.5	0.09078	0.089	0.09078	0.09256	0.107	0.11128
625	0.09078	0.089	0.09078	0.09256	0.106	0.11024
625.5	0.08976	0.088	0.08976	0.09152	0.106	0.11024
626	0.08976	0.088	0.08976	0.09152	0.105	0.1092
626.5	0.08874	0.087	0.08874	0.09048	0.105	0.1092
627	0.08772	0.086	0.08772	0.08944	0.104	0.10816
627.5	0.08772	0.086	0.08772	0.08944	0.104	0.10816
628	0.0867	0.085	0.0867	0.0884	0.103	0.10712
628.5	0.0867	0.085	0.0867	0.0884	0.103	0.10712
629	0.08568	0.084	0.08568	0.08736	0.102	0.10608
629.5	0.08568	0.084	0.08568	0.08736	0.101	0.10504
630	0.08466	0.083	0.08466	0.08632	0.101	0.10504
630.5	0.08466	0.083	0.08466	0.08632	0.1	0.104
631	0.08466	0.083	0.08466	0.08632	0.1	0.104
631.5	0.08364	0.082	0.08364	0.08528	0.099	0.10296
632	0.08364	0.082	0.08364	0.08528	0.099	0.10296
632.5	0.08262	0.081	0.08262	0.08424	0.098	0.10192
633	0.08262	0.081	0.08262	0.08424	0.098	0.10192
633.5	0.0816	0.08	0.0816	0.0832	0.097	0.10088
634	0.0816	0.08	0.0816	0.0832	0.097	0.10088
634.5	0.08058	0.079	0.08058	0.08216	0.096	0.09984
635	0.08058	0.079	0.08058	0.08216	0.096	0.09984
635.5	0.07956	0.078	0.07956	0.08112	0.095	0.0988
636	0.07956	0.078	0.07956	0.08112	0.095	0.0988
636.5	0.07854	0.077	0.07854	0.08008	0.094	0.09776
637	0.07854	0.077	0.07854	0.08008	0.094	0.09776
637.5	0.07752	0.076	0.07752	0.07904	0.093	0.09672
638	0.07752	0.076	0.07752	0.07904	0.093	0.09672
638.5	0.07752	0.076	0.07752	0.07904	0.092	0.09568
639	0.0765	0.075	0.0765	0.078	0.092	0.09568
639.5	0.0765	0.075	0.0765	0.078	0.091	0.09464
640	0.07548	0.074	0.07548	0.07696	0.091	0.09464
640.5	0.07548	0.074	0.07548	0.07696	0.09	0.0936
641	0.07446	0.073	0.07446	0.07592	0.09	0.0936
641.5	0.07446	0.073	0.07446	0.07592	0.089	0.09256
642	0.07344	0.072	0.07344	0.07488	0.089	0.09256
642.5	0.07344	0.072	0.07344	0.07488	0.088	0.09152
643	0.07344	0.072	0.07344	0.07488	0.088	0.09152
643.5	0.07242	0.071	0.07242	0.07384	0.087	0.09048
644	0.07242	0.071	0.07242	0.07384	0.087	0.09048
644.5	0.0714	0.07	0.0714	0.0728	0.086	0.08944
645	0.0714	0.07	0.0714	0.0728	0.086	0.08944
645.5	0.07038	0.069	0.07038	0.07176	0.085	0.0884
646	0.07038	0.069	0.07038	0.07176	0.085	0.0884
646.5	0.07038	0.069	0.07038	0.07176	0.085	0.0884
647	0.06936	0.068	0.06936	0.07072	0.084	0.08736
647.5	0.06936	0.068	0.06936	0.07072	0.084	0.08736
648	0.06936	0.068	0.06936	0.07072	0.083	0.08632
648.5	0.06834	0.067	0.06834	0.06968	0.083	0.08632
649	0.06834	0.067	0.06834	0.06968	0.082	0.08528
649.5	0.06834	0.067	0.06834	0.06968	0.082	0.08528
650	0.06732	0.066	0.06732	0.06864	0.082	0.08528
650.5	0.06732	0.066	0.06732	0.06864	0.081	0.08424
651	0.06732	0.066	0.06732	0.06864	0.081	0.08424
651.5	0.0663	0.065	0.0663	0.0676	0.081	0.08424
652	0.0663	0.065	0.0663	0.0676	0.08	0.0832
652.5	0.0663	0.065	0.0663	0.0676	0.08	0.0832
653	0.06528	0.064	0.06528	0.06656	0.08	0.0832
653.5	0.06528	0.064	0.06528	0.06656	0.079	0.08216
654	0.06528	0.064	0.06528	0.06656	0.079	0.08216
654.5	0.06528	0.064	0.06528	0.06656	0.079	0.08216
655	0.06426	0.063	0.06426	0.06552	0.078	0.08112
655.5	0.06426	0.063	0.06426	0.06552	0.078	0.08112
656	0.06426	0.063	0.06426	0.06552	0.078	0.08112
656.5	0.06324	0.062	0.06324	0.06448	0.077	0.08008
657	0.06324	0.062	0.06324	0.06448	0.077	0.08008
657.5	0.06324	0.062	0.06324	0.06448	0.077	0.08008
658	0.06324	0.062	0.06324	0.06448	0.076	0.07904
658.5	0.06222	0.061	0.06222	0.06344	0.076	0.07904
659	0.06222	0.061	0.06222	0.06344	0.076	0.07904
659.5	0.06222	0.061	0.06222	0.06344	0.075	0.078
660	0.0612	0.06	0.0612	0.0624	0.075	0.078
660.5	0.0612	0.06	0.0612	0.0624	0.075	0.078
661	0.0612	0.06	0.0612	0.0624	0.074	0.07696
661.5	0.0612	0.06	0.0612	0.0624	0.074	0.07696
662	0.06018	0.059	0.06018	0.06136	0.074	0.07696
662.5	0.06018	0.059	0.06018	0.06136	0.073	0.07592
663	0.06018	0.059	0.06018	0.06136	0.073	0.07592
663.5	0.05916	0.058	0.05916	0.06032	0.073	0.07592
664	0.05916	0.058	0.05916	0.06032	0.072	0.07488
664.5	0.05916	0.058	0.05916	0.06032	0.072	0.07488
665	0.05814	0.057	0.05814	0.05928	0.072	0.07488
665.5	0.05814	0.057	0.05814	0.05928	0.072	0.07488
666	0.05814	0.057	0.05814	0.05928	0.071	0.07384
666.5	0.05814	0.057	0.05814	0.05928	0.071	0.07384
667	0.05712	0.056	0.05712	0.05824	0.071	0.07384
667.5	0.05712	0.056	0.05712	0.05824	0.07	0.0728
668	0.05712	0.056	0.05712	0.05824	0.07	0.0728
668.5	0.0561	0.055	0.0561	0.0572	0.07	0.0728
669	0.0561	0.055	0.0561	0.0572	0.069	0.07176
669.5	0.0561	0.055	0.0561	0.0572	0.069	0.07176
670	0.0561	0.055	0.0561	0.0572	0.069	0.07176
670.5	0.05508	0.054	0.05508	0.05616	0.069	0.07176
671	0.05508	0.054	0.05508	0.05616	0.068	0.07072
671.5	0.05508	0.054	0.05508	0.05616	0.068	0.07072
672	0.05508	0.054	0.05508	0.05616	0.068	0.07072
672.5	0.05406	0.053	0.05406	0.05512	0.067	0.06968
673	0.05406	0.053	0.05406	0.05512	0.067	0.06968
673.5	0.05406	0.053	0.05406	0.05512	0.067	0.06968
674	0.05406	0.053	0.05406	0.05512	0.067	0.06968
674.5	0.05304	0.052	0.05304	0.05408	0.067	0.06968
675	0.05304	0.052	0.05304	0.05408	0.066	0.06864
675.5	0.05304	0.052	0.05304	0.05408	0.066	0.06864
676	0.05304	0.052	0.05304	0.05408	0.066	0.06864
676.5	0.05202	0.051	0.05202	0.05304	0.066	0.06864
677	0.05202	0.051	0.05202	0.05304	0.065	0.0676
677.5	0.05202	0.051	0.05202	0.05304	0.065	0.0676
678	0.05202	0.051	0.05202	0.05304	0.065	0.0676
678.5	0.05202	0.051	0.05202	0.05304	0.065	0.0676
679	0.051	0.05	0.051	0.052	0.064	0.06656
679.5	0.051	0.05	0.051	0.052	0.064	0.06656
680	0.051	0.05	0.051	0.052	0.064	0.06656
680.5	0.051	0.05	0.051	0.052	0.064	0.06656
681	0.04998	0.049	0.04998	0.05096	0.063	0.06552
681.5	0.04998	0.049	0.04998	0.05096	0.063	0.06552
682	0.04998	0.049	0.04998	0.05096	0.063	0.06552
682.5	0.04998	0.049	0.04998	0.05096	0.063	0.06552
683	0.04998	0.049	0.04998	0.05096	0.063	0.06552
683.5	0.04896	0.048	0.04896	0.04992	0.062	0.06448
684	0.04896	0.048	0.04896	0.04992	0.062	0.06448
684.5	0.04896	0.048	0.04896	0.04992	0.062	0.06448
685	0.04896	0.048	0.04896	0.04992	0.062	0.06448
685.5	0.04896	0.048	0.04896	0.04992	0.062	0.06448
686	0.04794	0.047	0.04794	0.04888	0.061	0.06344
686.5	0.04794	0.047	0.04794	0.04888	0.061	0.06344
687	0.04794	0.047	0.04794	0.04888	0.061	0.06344
687.5	0.04794	0.047	0.04794	0.04888	0.061	0.06344
688	0.04692	0.046	0.04692	0.04784	0.061	0.06344
688.5	0.04692	0.046	0.04692	0.04784	0.06	0.0624
689	0.04692	0.046	0.04692	0.04784	0.06	0.0624
689.5	0.04692	0.046	0.04692	0.04784	0.06	0.0624
690	0.04692	0.046	0.04692	0.04784	0.06	0.0624
690.5	0.04692	0.046	0.04692	0.04784	0.06	0.0624
691	0.0459	0.045	0.0459	0.0468	0.06	0.0624
691.5	0.0459	0.045	0.0459	0.0468	0.059	0.06136
692	0.0459	0.045	0.0459	0.0468	0.059	0.06136
692.5	0.0459	0.045	0.0459	0.0468	0.059	0.06136
693	0.04488	0.044	0.04488	0.04576	0.059	0.06136
693.5	0.04488	0.044	0.04488	0.04576	0.059	0.06136
694	0.04488	0.044	0.04488	0.04576	0.058	0.06032
694.5	0.04488	0.044	0.04488	0.04576	0.058	0.06032
695	0.04488	0.044	0.04488	0.04576	0.058	0.06032
695.5	0.04488	0.044	0.04488	0.04576	0.058	0.06032
696	0.04386	0.043	0.04386	0.04472	0.058	0.06032
696.5	0.04386	0.043	0.04386	0.04472	0.058	0.06032
697	0.04386	0.043	0.04386	0.04472	0.057	0.05928
697.5	0.04386	0.043	0.04386	0.04472	0.057	0.05928
698	0.04386	0.043	0.04386	0.04472	0.057	0.05928
698.5	0.04284	0.042	0.04284	0.04368	0.057	0.05928
699	0.04284	0.042	0.04284	0.04368	0.057	0.05928
699.5	0.04284	0.042	0.04284	0.04368	0.057	0.05928
700	0.04284	0.042	0.04284	0.04368	0.056	0.05824
700.5	0.04284	0.042	0.04284	0.04368	0.056	0.05824
701	0.04182	0.041	0.04182	0.04264	0.056	0.05824
701.5	0.04182	0.041	0.04182	0.04264	0.056	0.05824
702	0.04182	0.041	0.04182	0.04264	0.056	0.05824
702.5	0.04182	0.041	0.04182	0.04264	0.056	0.05824
703	0.04182	0.041	0.04182	0.04264	0.055	0.0572
703.5	0.04182	0.041	0.04182	0.04264	0.055	0.0572
704	0.0408	0.04	0.0408	0.0416	0.055	0.0572
704.5	0.0408	0.04	0.0408	0.0416	0.055	0.0572
705	0.0408	0.04	0.0408	0.0416	0.055	0.0572
705.5	0.0408	0.04	0.0408	0.0416	0.055	0.0572
706	0.0408	0.04	0.0408	0.0416	0.054	0.05616
706.5	0.0408	0.04	0.0408	0.0416	0.054	0.05616
707	0.03978	0.039	0.03978	0.04056	0.054	0.05616
707.5	0.03978	0.039	0.03978	0.04056	0.054	0.05616
708	0.03978	0.039	0.03978	0.04056	0.054	0.05616
708.5	0.03978	0.039	0.03978	0.04056	0.054	0.05616
709	0.03978	0.039	0.03978	0.04056	0.053	0.05512
709.5	0.03978	0.039	0.03978	0.04056	0.053	0.05512
710	0.03876	0.038	0.03876	0.03952	0.053	0.05512
710.5	0.03876	0.038	0.03876	0.03952	0.053	0.05512
711	0.03876	0.038	0.03876	0.03952	0.053	0.05512
711.5	0.03876	0.038	0.03876	0.03952	0.053	0.05512
712	0.03876	0.038	0.03876	0.03952	0.052	0.05408
712.5	0.03876	0.038	0.03876	0.03952	0.052	0.05408
713	0.03774	0.037	0.03774	0.03848	0.052	0.05408
713.5	0.03774	0.037	0.03774	0.03848	0.052	0.05408
714	0.03774	0.037	0.03774	0.03848	0.052	0.05408
714.5	0.03774	0.037	0.03774	0.03848	0.051	0.05304
715	0.03774	0.037	0.03774	0.03848	0.051	0.05304
715.5	0.03672	0.036	0.03672	0.03744	0.051	0.05304
716	0.03672	0.036	0.03672	0.03744	0.051	0.05304
716.5	0.03672	0.036	0.03672	0.03744	0.051	0.05304
717	0.03672	0.036	0.03672	0.03744	0.051	0.05304
717.5	0.03672	0.036	0.03672	0.03744	0.051	0.05304
718	0.03672	0.036	0.03672	0.03744	0.05	0.052
718.5	0.03672	0.036	0.03672	0.03744	0.05	0.052
719	0.0357	0.035	0.0357	0.0364	0.05	0.052
719.5	0.0357	0.035	0.0357	0.0364	0.05	0.052
720	0.0357	0.035	0.0357	0.0364	0.05	0.052
720.5	0.0357	0.035	0.0357	0.0364	0.05	0.052
721	0.0357	0.035	0.0357	0.0364	0.049	0.05096
721.5	0.0357	0.035	0.0357	0.0364	0.049	0.05096
722	0.0357	0.035	0.0357	0.0364	0.049	0.05096
722.5	0.03468	0.034	0.03468	0.03536	0.049	0.05096
723	0.03468	0.034	0.03468	0.03536	0.049	0.05096
723.5	0.03468	0.034	0.03468	0.03536	0.049	0.05096
724	0.03468	0.034	0.03468	0.03536	0.049	0.05096
724.5	0.03468	0.034	0.03468	0.03536	0.048	0.04992
725	0.03468	0.034	0.03468	0.03536	0.048	0.04992
725.5	0.03468	0.034	0.03468	0.03536	0.048	0.04992
726	0.03468	0.034	0.03468	0.03536	0.048	0.04992
726.5	0.03366	0.033	0.03366	0.03432	0.048	0.04992
727	0.03366	0.033	0.03366	0.03432	0.048	0.04992
727.5	0.03366	0.033	0.03366	0.03432	0.048	0.04992
728	0.03366	0.033	0.03366	0.03432	0.048	0.04992
728.5	0.03366	0.033	0.03366	0.03432	0.048	0.04992
729	0.03366	0.033	0.03366	0.03432	0.047	0.04888
729.5	0.03366	0.033	0.03366	0.03432	0.047	0.04888
730	0.03366	0.033	0.03366	0.03432	0.047	0.04888
730.5	0.03366	0.033	0.03366	0.03432	0.047	0.04888
731	0.03264	0.032	0.03264	0.03328	0.047	0.04888
731.5	0.03264	0.032	0.03264	0.03328	0.047	0.04888
732	0.03264	0.032	0.03264	0.03328	0.046	0.04784
732.5	0.03264	0.032	0.03264	0.03328	0.046	0.04784
733	0.03264	0.032	0.03264	0.03328	0.046	0.04784
733.5	0.03264	0.032	0.03264	0.03328	0.046	0.04784
734	0.03264	0.032	0.03264	0.03328	0.046	0.04784
734.5	0.03264	0.032	0.03264	0.03328	0.046	0.04784
735	0.03162	0.031	0.03162	0.03224	0.046	0.04784
735.5	0.03162	0.031	0.03162	0.03224	0.045	0.0468
736	0.03162	0.031	0.03162	0.03224	0.045	0.0468
736.5	0.03162	0.031	0.03162	0.03224	0.045	0.0468
737	0.03162	0.031	0.03162	0.03224	0.045	0.0468
737.5	0.03162	0.031	0.03162	0.03224	0.045	0.0468
738	0.0306	0.03	0.0306	0.0312	0.045	0.0468
738.5	0.0306	0.03	0.0306	0.0312	0.045	0.0468
739	0.0306	0.03	0.0306	0.0312	0.044	0.04576
739.5	0.0306	0.03	0.0306	0.0312	0.044	0.04576
740	0.0306	0.03	0.0306	0.0312	0.044	0.04576
740.5	0.0306	0.03	0.0306	0.0312	0.044	0.04576
741	0.0306	0.03	0.0306	0.0312	0.044	0.04576
741.5	0.0306	0.03	0.0306	0.0312	0.044	0.04576
742	0.02958	0.029	0.02958	0.03016	0.044	0.04576
742.5	0.02958	0.029	0.02958	0.03016	0.043	0.04472
743	0.02958	0.029	0.02958	0.03016	0.043	0.04472
743.5	0.02958	0.029	0.02958	0.03016	0.043	0.04472
744	0.02958	0.029	0.02958	0.03016	0.043	0.04472
744.5	0.02958	0.029	0.02958	0.03016	0.043	0.04472
745	0.02958	0.029	0.02958	0.03016	0.043	0.04472
745.5	0.02958	0.029	0.02958	0.03016	0.043	0.04472
746	0.02856	0.028	0.02856	0.02912	0.042	0.04368
746.5	0.02856	0.028	0.02856	0.02912	0.042	0.04368
747	0.02856	0.028	0.02856	0.02912	0.042	0.04368
747.5	0.02856	0.028	0.02856	0.02912	0.042	0.04368
748	0.02856	0.028	0.02856	0.02912	0.042	0.04368
748.5	0.02856	0.028	0.02856	0.02912	0.042	0.04368
749	0.02856	0.028	0.02856	0.02912	0.042	0.04368
749.5	0.02754	0.027	0.02754	0.02808	0.041	0.04264
750	0.02754	0.027	0.02754	0.02808	0.041	0.04264
750.5	0.02754	0.027	0.02754	0.02808	0.041	0.04264
751	0.02754	0.027	0.02754	0.02808	0.041	0.04264
751.5	0.02754	0.027	0.02754	0.02808	0.041	0.04264
752	0.02754	0.027	0.02754	0.02808	0.041	0.04264
752.5	0.02754	0.027	0.02754	0.02808	0.04	0.0416
753	0.02754	0.027	0.02754	0.02808	0.04	0.0416
753.5	0.02652	0.026	0.02652	0.02704	0.04	0.0416
754	0.02652	0.026	0.02652	0.02704	0.04	0.0416
[truncated: 192 more rows]

[truncated: 3 more sheets: Supplementary Figure 14, Supplementary Figure 20b, Supplementary Figure 21]
